# Supplementary material for: Distinct molecular subgroups in pediatric and young-onset meningiomas require age-adapted risk stratification
Source: Nat Commun. 2026 Jul 14;17:6188. doi: 10.1038/s41467-026-75357-2 (PMC13369989; doi:10.1038/s41467-026-75357-2)
Supplement: Supplementary file 4 — Source Data [file 41467_2026_75357_MOESM4_ESM.xlsx]

## Sheet: Figure1
Figure1a
Age_y	Sex	DiagnTimPoint	Histology	Location	WHOgrade	IntS	MC	MC_score	MCS	MCS_score	UCSF	Driver	chr1p	chr22q	chr17q
0	Female	primary	atypical	ventricel	2	Low	ben	1	ben-3	0.98	Immune-enriched		balanced	gain	gain
1	Female	recurrent	transitional	na	1	Low	ben	1	ben-3	0.98	Immune-enriched		balanced	balanced	balanced
1	Male	na	atypical	supratentoriell	2	Low	ben	0.8	ben-3	0.68	Immune-enriched		balanced	loss	balanced
1	Male	na	atypical	tentorial	2	Low	ben	0.9	ben-1	0.79	Immune-enriched		balanced	balanced	balanced
2	Male	na	atypical	posterior fossa	2	High	mal	0.5	mal	0.5	Hypermitotic	NF2	loss	seg.loss	balanced
2	Female	primary	NOS	na	1	Low	ben	1	ben-1	0.95	Immune-enriched		balanced	balanced	balanced
2	Male	na	na	skull base	na	Low	ben	1	ben-3	0.83	Immune-enriched		balanced	balanced	balanced
3	Male	recurrent	atypical	na	2	Low	ben	1	ben-3	0.9	Immune-enriched		balanced	balanced	balanced
3	Male	na	clear cell	spinal	2		SMARCE1	1	SMARCE1	1	Hypermitotic	SMARCE1	balanced	loss	balanced
3	Male	na	NOS	supratentoriell	1	Low	int	0.9	int-A	0.89	Hypermitotic	NF2	balanced	seg.gain.loss	balanced
3	Male	recurrent	clear cell	posterior fossa	2		SMARCE1	1	SMARCE1	1	Merlin-intact	SMARCE1	balanced	balanced	balanced
3	Female	primary	transitional	supratentoriell	1	Int	int	1	int-A	0.97	Hypermitotic	NF2	seg.loss	seg.loss	gain
3	Female	na	secretory	skull base	1	Low	ben	0.8	ben-3	0.77	Hypermitotic		balanced	loss	balanced
3	Female	na	transitional	skull base	1	Low	int	0.6	int-A	0.61	Hypermitotic		balanced	seg.gain.loss	balanced
4	Female	primary	clear cell	spinal	2		SMARCE1	1	SMARCE1	1	Hypermitotic	SMARCE1	balanced	balanced	balanced
4	Female	primary	psammomatous	skull base	1	Low	ben	1	ben-3	0.94	Merlin-intact		balanced	balanced	balanced
4	Male	na	atypical	na	2	Low	ben	0.9	ben-1	0.88	Immune-enriched		balanced	loss	balanced
5	Male	primary	atypical	na	2	Int	int	0.6	int-B	0.54	Hypermitotic	NF2	seg.gain.loss	loss	seg.gain
5	Male	na	meningothelial	orbital	1	Low	ben	0.9	ben-2	0.87	Hypermitotic	NF2	balanced	seg.loss	balanced
5	Female	na	atypical	ventricel	2	Low	ben	0.9	ben-3	0.92	Hypermitotic		balanced	seg.loss	balanced
5	Female	primary	atypical	ventricel	2	Int	int	0.5	int-A	0.51	Hypermitotic	NF2	balanced	loss	balanced
6	Female	na	transitional	na	1	Low	ben	1	ben-1	0.95	Merlin-intact		balanced	loss	balanced
6	Male	primary	atypical	orbital	2	Int	int	0.5	int-A	0.47	Hypermitotic	NF2	seg.loss	seg.loss	balanced
6	Male	na	atypical	supratentoriell	2	Int	int	1	int-A	0.98	Hypermitotic	NF2	balanced	loss	gain
6	Female	primary	anaplastic	ventricel	3	Low	ben	1	ben-3	0.98	Immune-enriched	NF2	balanced	loss	balanced
6	Male	primary	atypical	supratentoriell	2	Low	ben	0.9	ben-3	0.91	Hypermitotic		balanced	loss	gain
7	Female	primary	rhabdoid	na	1	Low	ben	1	ben-1	0.98	Immune-enriched		balanced	seg.loss	seg.gain
7	Female	primary	transitional	na	1	Low	ben	1	ben-3	0.99	Merlin-intact		seg.loss	loss	balanced
7	Female	na	NOS	supratentoriell	1	Low	ben	1	ben-1	1	Immune-enriched		balanced	balanced	balanced
7	Female	na	atypical	skull base	2	Int	int	0.7	int-A	0.61	Hypermitotic	NF2	balanced	loss	gain
7	Female	recurrent	clear cell	spinal	2		SMARCE1	1	SMARCE1	1	Hypermitotic	SMARCE1	balanced	loss	balanced
7	Male	recurrent	atypical	supratentoriell	2	Low	ben	1	ben-3	0.93	Immune-enriched		balanced	loss	balanced
7	Female	primary	clear cell	posterior fossa	2		SMARCE1	0.7	SMARCE1	0.67	Immune-enriched	SMARCE1	balanced	balanced	balanced
7	Male	na	atypical	supratentoriell	2	Low	ben	1	ben-3	1	Immune-enriched	NF2	balanced	loss	gain
7	Female	na	atypical	supratentoriell	2	Low	ben	1	ben-3	0.96	Immune-enriched		balanced	seg.loss	balanced
7	Male	na	transitional	supratentoriell	1	Low	ben	0.6	ben-3	0.58	Hypermitotic		balanced	seg.loss	seg.gain.loss
8	Male	primary	atypical	na	2	Low	ben	0.5	ben-3	0.44	Immune-enriched		balanced	balanced	balanced
8	Male	na	NOS	supratentoriell	1	Low	ben	0.9	ben-1	0.84	Hypermitotic	NF2	balanced	loss	gain
8	Female	na	NOS	skull base	1	Low	ben	0.9	ben-1	0.86	Immune-enriched		balanced	balanced	balanced
8	Female	primary	atypical	supratentoriell	2	Int	int	0.9	int-A	0.82	Hypermitotic	NF2	seg.gain.loss	loss	balanced
8	Male	primary	atypical	spinal	2	Low	ben	0.9	ben-1	0.89	Hypermitotic	NF2	balanced	seg.loss	balanced
8	Female	primary	transitional	skull base	1	Low	ben	1	ben-1	0.84	Immune-enriched		balanced	balanced	gain
8	Male	na	meningothelial	tentorial	1	Low	ben	0.7	ben-2	0.72	Merlin-intact	NF2	loss	loss	balanced
8	Male	na	atypical	supratentoriell	2	Low	ben	0.9	ben-3	0.86	Immune-enriched	NF2	balanced	loss	balanced
8	Male	na	atypical	supratentoriell	2	Low	ben	0.9	ben-1	0.68	Immune-enriched		balanced	seg.loss	balanced
8	Female	na	atypical	supratentoriell	2	Int	int	0.9	int-A	0.86	Hypermitotic	NF2	balanced	loss	gain
8	Female	na	atypical	skull base	2	Int	ben	0.9	ben-1	0.56	Immune-enriched		seg.loss	seg.gain.loss	balanced
8	Female	primary	meningothelial	posterior fossa	1	Low	int	1	int-A	0.97	Hypermitotic	NF2	balanced	loss	balanced
8	Female	primary	NOS	supratentoriell	1	Low	ben	1	ben-1	1	Hypermitotic	NF2	balanced	balanced	balanced
8	Male	na	atypical	skull base	2	Int	ben	0.9	ben-2	0.65	Merlin-intact		seg.loss	loss	seg.gain.loss
9	Male	primary	meningothelial	orbital	1	Low	int	0.8	int-A	0.81	Hypermitotic	NF2	balanced	loss	balanced
9	Male	primary	anaplastic	supratentoriell	3	High	int	1	int-A	0.97	Hypermitotic	NF2	loss	loss	balanced
9	Male	na	metaplastic	orbital	1	Low	ben	0.9	ben-3	0.58	Immune-enriched	NF2	balanced	loss	balanced
9	Male	primary	transitional	skull base	1	Low	ben	0.9	ben-2	0.41	Immune-enriched	NF2	balanced	seg.gain.loss	balanced
10	Male	na	atypical	supratentoriell	2	Low	ben	1	ben-1	0.97	Immune-enriched		balanced	seg.loss	balanced
10	Female	na	atypical	supratentoriell	2	Int	ben	0.6	ben-3	0.58	Immune-enriched		seg.loss	seg.gain.loss	balanced
10	Male	na	NOS	na	1	Low	ben	0.7	ben-3	0.71	Merlin-intact	NF2	balanced	loss	gain
10	Male	primary	meningothelial	na	1	Int	int	1	int-A	0.97	Hypermitotic	NF2	seg.loss	loss	balanced
10	Female	na	na	supratentoriell	na	Int	int	0.9	int-A	0.91	Hypermitotic	NF2	seg.loss	loss	gain
10	Male	na	NOS	supratentoriell	1	Low	ben	0.9	ben-1	0.88	Immune-enriched		balanced	seg.loss	balanced
10	Male	na	NOS	posterior fossa	1	Low	ben	0.9	ben-3	0.85	Merlin-intact		balanced	balanced	balanced
10	Male	primary	fibrous	ventricel	1	Low	ben	1	ben-3	0.96	Immune-enriched		seg.loss	loss	balanced
10	Female	primary	psammomatous	orbital	1	Low	ben	0.9	ben-1	0.53	Immune-enriched	NF2	balanced	loss	balanced
10	Male	primary	atypical	skull base	2	Int	int	1	int-A	0.97	Hypermitotic	NF2	loss	loss	balanced
11	Male	recurrent	anaplastic	supratentoriell	3	High	mal	0.9	mal	0.85	Hypermitotic		loss	seg.gain.loss	seg.gain
11	Male	primary	psammomatous	spinal	1	Low	ben	0.7	ben-3	0.55	Immune-enriched	NF2	balanced	loss	balanced
11	Female	na	NOS	supratentoriell	1	Low	ben	1	ben-3	0.96	Immune-enriched		balanced	balanced	balanced
11	Female	na	clear cell	posterior fossa	2		SMARCE1	1	SMARCE1	1	Hypermitotic	SMARCE1	balanced	loss	balanced
11	Female	primary	meningothelial	spinal	1	Low	int	0.9	int-A	0.87	Hypermitotic	NF2	balanced	loss	balanced
11	Female	primary	atypical	skull base	2	Int	int	1	int-A	0.99	Hypermitotic		balanced	loss	gain
11	Female	primary	clear cell	posterior fossa	2		SMARCE1	1	SMARCE1	0.99	Hypermitotic		balanced	loss	balanced
11	Male	recurrent	clear cell	posterior fossa	2		SMARCE1	1	SMARCE1	0.99	Immune-enriched	SMARCE1	balanced	balanced	balanced
11	Female	na	meningothelial	na	1	Low	ben	1	ben-3	0.95	Immune-enriched		balanced	balanced	balanced
12	Male	primary	transitional	supratentoriell	1	Int	int	0.8	int-A	0.76	Hypermitotic	NF2	seg.loss	loss	balanced
12	Female	na	atypical	skull base	2	Low	ben	1	ben-1	0.96	Immune-enriched	NF2	balanced	seg.loss	balanced
12	Female	primary	transitional	na	1	Low	ben	0.9	ben-3	0.54	Merlin-intact		loss	loss	balanced
12	Male	primary	atypical	na	2	Int	int	0.8	int-A	0.77	Hypermitotic		balanced	seg.loss	seg.gain.loss
12	Male	na	atypical	supratentoriell	2	Low	ben	1	ben-1	1	Immune-enriched		balanced	loss	balanced
12	Female	primary	clear cell	posterior fossa	2		SMARCE1	1	SMARCE1	0.96	Hypermitotic	SMARCE1	balanced	balanced	balanced
12	Female	primary	atypical	supratentoriell	2	Low	ben	1	ben-2	0.72	Merlin-intact		balanced	balanced	balanced
12	Female	na	clear cell	spinal	2		SMARCE1	1	SMARCE1	1	Hypermitotic	SMARCE1	balanced	balanced	balanced
12	Male	na	NOS	supratentoriell	1	Low	ben	1	ben-3	1	Merlin-intact		balanced	balanced	balanced
12	Female	na	atypical	skull base	2	Int	int	1	int-A	1	Hypermitotic	NF2	loss	loss	balanced
12	Female	na	chordoid	supratentoriell	2	Low	ben	1	ben-2	0.65	Merlin-intact		balanced	balanced	balanced
12	Male	na	fibrous	supratentoriell	1	Low	ben	0.8	ben-3	0.84	Hypermitotic	NF2	balanced	loss	gain
12	Male	primary	psammomatous	skull base	1	Low	ben	1	ben-2	0.85	Merlin-intact		balanced	balanced	balanced
12	Male	primary	atypical	supratentoriell	2	Int	int	1	int-A	0.98	Hypermitotic	NF2	seg.loss	seg.loss	balanced
12	Male	primary	transitional	skull base	1	Low	ben	1	ben-1	0.72	Immune-enriched	NF2	balanced	balanced	balanced
12	Male	primary	meningothelial	spinal	1	Low	ben	0.7	ben-3	0.44	Merlin-intact		seg.loss	seg.loss	balanced
12	Male	primary	chordoid	supratentoriell	2	Low	ben	1	ben-2	0.99	Merlin-intact		balanced	balanced	balanced
12	Female	na	meningothelial	na	1	Low	int	0.8	int-A	0.79	Hypermitotic	NF2	balanced	loss	balanced
12	Male	primary	transitional	posterior fossa	1	Low	ben	1	ben-1	0.91	Immune-enriched	NF2	balanced	loss	balanced
13	Female	na	NOS	posterior fossa	1	Low	int	1	int-A	0.98	Hypermitotic	NF2	balanced	seg.loss	seg.gain
13	Male	primary	meningothelial	na	1	Int	int	0.8	int-A	0.84	Hypermitotic		seg.loss	seg.loss	balanced
13	Male	na	rhabdoid	supratentoriell	3	Int	ben	0.8	ben-3	0.51	Merlin-intact	NF2	seg.loss	loss	balanced
13	Male	na	atypical	skull base	2	Int	ben	0.9	ben-1	0.93	Hypermitotic	NF2	seg.loss	loss	balanced
13	Male	primary	transitional	tentorial	1	Low	ben	1	ben-3	0.53	Immune-enriched		balanced	balanced	balanced
13	Female	na	clear cell	na	2		SMARCE1	1	SMARCE1	1	Immune-enriched	SMARCE1	balanced	balanced	balanced
13	Male	na	atypical	skull base	2	Low	ben	1	ben-2	0.94	Merlin-intact		balanced	balanced	gain
13	Male	na	transitional	supratentoriell	1	Low	ben	0.9	ben-1	0.89	Immune-enriched		balanced	seg.loss	seg.loss
13	Male	primary	clear cell	spinal	2		SMARCE1	1	SMARCE1	1	Immune-enriched	SMARCE1	balanced	balanced	balanced
14	Female	primary	anaplastic	skull base	3	High	mal	0.6	mal	0.6	Hypermitotic	NF2	loss	seg.loss	balanced
14	Female	na	anaplastic	skull base	3	Low	ben	1	ben-3	0.77	Merlin-intact	NF2	seg.gain.loss	loss	balanced
14	Female	primary	clear cell	posterior fossa	2		SMARCE1	1	SMARCE1	1	Hypermitotic	SMARCE1	balanced	seg.loss	balanced
14	Male	na	NOS	supratentoriell	1	Int	int	1	int-A	0.99	Hypermitotic		balanced	loss	balanced
14	Female	na	NOS	skull base	1	Low	ben	0.9	ben-3	0.52	Merlin-intact		balanced	balanced	balanced
14	Male	primary	atypical	supratentoriell	2	Low	ben	1	ben-3	1	Merlin-intact		balanced	balanced	gain
14	Male	primary	transitional	supratentoriell	1	Low	ben	1	ben-1	1	Immune-enriched		balanced	seg.loss	balanced
14	Male	na	transitional	supratentoriell	1	Int	int	1	int-A	0.95	Hypermitotic	NF2	seg.loss	seg.loss	seg.gain
14	Female	na	atypical	skull base	2	Int	ben	0.7	ben-3	0.45	Hypermitotic	NF2	loss	seg.loss	balanced
14	Male	primary	fibrous	posterior fossa	1	Low	ben	0.8	ben-1	0.75	Immune-enriched		balanced	loss	gain
14	Male	primary	atypical	skull base	2	Int	int	1	int-A	0.99	Hypermitotic	NF2	seg.loss	loss	balanced
14	Male	primary	meningothelial	supratentoriell	1	Low	ben	1	ben-3	0.78	Merlin-intact		balanced	balanced	seg.gain
14	Male	primary	atypical	supratentoriell	2	Int	ben	1	ben-1	0.97	Immune-enriched	NF2	seg.loss	seg.loss	seg.gain
14	Male	primary	psammomatous	spinal	1	Low	int	0.5	int-A	0.52	Hypermitotic	NF2	balanced	loss	balanced
15	Male	na	NOS	supratentoriell	1	Low	ben	1	ben-3	0.83	Immune-enriched		balanced	loss	balanced
15	Female	na	psammomatous	skull base	1	Low	int	0.6	int-A	0.56	Hypermitotic		balanced	loss	balanced
15	Male	na	atypical	supratentoriell	2	Low	ben	1	ben-1	1	Immune-enriched	NF2	balanced	seg.loss	balanced
15	Male	primary	atypical	na	2	High	mal	0.7	mal	0.71	Hypermitotic		seg.loss	loss	balanced
15	Female	recurrent	atypical	na	2	Int	int	0.6	int-A	0.59	Hypermitotic		seg.loss	seg.loss	seg.gain
15	Female	primary	transitional	na	1	Low	ben	1	ben-3	0.8	Merlin-intact		balanced	balanced	balanced
15	Female	primary	transitional	orbital	1	Low	ben	1	ben-3	0.97	Merlin-intact		balanced	balanced	balanced
15	Male	primary	atypical	ventricel	2	Low	ben	1	ben-3	0.9	Merlin-intact		balanced	balanced	balanced
15	Male	primary	atypical	supratentoriell	2	Low	ben	1	ben-1	0.99	Immune-enriched		balanced	seg.loss	gain
15	Female	recurrent	fibrous	supratentoriell	1	Low	ben	1	ben-1	0.69	Immune-enriched		balanced	seg.loss	balanced
15	Female	primary	transitional	ventricel	1	Low	ben	1	ben-1	1	Immune-enriched		seg.loss	seg.loss	balanced
15	Male	na	atypical	supratentoriell	2	Low	ben	0.8	ben-3	0.64	Hypermitotic		balanced	seg.loss	balanced
15	Female	primary	fibrous	supratentoriell	1	Low	ben	1	ben-2	0.99	Merlin-intact		balanced	balanced	balanced
15	Male	primary	fibrous	supratentoriell	1	Low	ben	1	ben-1	0.98	Immune-enriched		balanced	balanced	balanced
15	Female	primary	clear cell	tentorial	2		SMARCE1	1	SMARCE1	1	Hypermitotic	SMARCE1	balanced	balanced	balanced
15	Male	primary	clear cell	spinal	2		SMARCE1	0.9	SMARCE1	0.88	Immune-enriched	SMARCE1	balanced	balanced	balanced
15	Female	primary	anaplastic	supratentoriell	3	Int	ben	1	ben-3	0.97	Immune-enriched	NF2	loss	loss	gain
15	Female	na	atypical	na	2	High	mal	0.9	mal	0.85	Hypermitotic	NF2	seg.loss	loss	balanced
15	Male	primary	meningothelial	supratentoriell	1	Int	int	0.7	int-A	0.74	Hypermitotic	NF2	seg.loss	seg.loss	balanced
16	Female	primary	atypical	spinal	2	Low	ben	0.8	ben-1	0.81	Hypermitotic		balanced	loss	balanced
16	Female	na	NOS	skull base	1	Int	ben	0.9	ben-2	0.7	Immune-enriched		loss	balanced	gain
16	Female	na	clear cell	posterior fossa	2		SMARCE1	1	SMARCE1	1	Hypermitotic	SMARCE1	balanced	balanced	balanced
16	Female	primary	transitional	na	1	Low	ben	1	ben-1	0.97	Immune-enriched	NF2	balanced	loss	balanced
16	Female	primary	transitional	na	1	Low	ben	1	ben-2	0.98	Merlin-intact	NF2	balanced	loss	gain
16	Female	primary	transitional	posterior fossa	1	Low	ben	0.9	ben-1	0.91	Hypermitotic	NF2	balanced	loss	balanced
16	Male	primary	transitional	spinal	1	Low	ben	0.7	ben-1	0.62	Immune-enriched	NF2	balanced	seg.loss	balanced
16	Male	primary	transitional	supratentoriell	1	Int	int	0.5	int-A	0.5	Hypermitotic		seg.loss	seg.loss	balanced
16	Female	na	clear cell	posterior fossa	2		SMARCE1	1	SMARCE1	1	Immune-enriched	SMARCE1	balanced	balanced	balanced
16	Female	na	meningothelial	orbital	1	Low	ben	0.9	ben-1	0.83	Immune-enriched	NF2	balanced	loss	balanced
16	Male	recurrent	clear cell	spinal	2		SMARCE1	1	SMARCE1	1	Immune-enriched	SMARCE1	balanced	balanced	balanced
16	Male	primary	atypical	ventricel	2	Int	int	0.8	int-A	0.76	Hypermitotic		seg.loss	seg.loss	balanced
16	Male	primary	transitional	supratentoriell	1	Low	ben	0.9	ben-1	0.84	Hypermitotic	NF2	balanced	seg.loss	balanced
16	Male	primary	transitional	supratentoriell	1	Low	ben	1	ben-2	0.89	Merlin-intact		balanced	balanced	balanced
16	Female	primary	fibrous	ventricel	1	Low	ben	1	ben-1	1	Immune-enriched	NF2	seg.loss	seg.loss	balanced
16	Female	primary	transitional	orbital	1	Low	int	0.9	int-A	0.94	Hypermitotic	NF2	balanced	loss	balanced
16	Male	na	transitional	ventricel	1	Low	ben	0.9	ben-1	0.84	Hypermitotic	NF2	balanced	seg.gain.loss	seg.gain
16	Female	primary	NOS	skull base	1	Low	ben	1	ben-3	0.97	Immune-enriched	NF2	seg.loss	seg.loss	balanced
17	Female	primary	clear cell	spinal	2		SMARCE1	1	SMARCE1	0.99	Immune-enriched	SMARCE1	balanced	balanced	balanced
17	Female	primary	meningothelial	supratentoriell	1	Int	int	1	int-A	1	Hypermitotic		balanced	loss	gain
17	Female	primary	transitional	posterior fossa	1	Low	ben	1	ben-2	0.97	Merlin-intact		balanced	balanced	balanced
17	Male	primary	atypical	spinal	2	Low	ben	1	ben-3	0.58	Merlin-intact	NF2	balanced	loss	balanced
17	Female	primary	meningothelial	spinal	1	Low	ben	0.8	ben-2	0.53	Hypermitotic	NF2	balanced	seg.gain.loss	balanced
17	Male	primary	transitional	na	1	Int	int	1	int-A	1	Hypermitotic		seg.loss	seg.loss	balanced
17	Female	recurrent	fibrous	na	1	Low	ben	1	ben-3	0.84	Immune-enriched		seg.loss	loss	balanced
17	Male	primary	fibrous	na	1	Int	int	1	int-A	0.96	Hypermitotic	NF2	loss	seg.loss	balanced
17	Male	recurrent	transitional	na	1	Low	ben	0.9	ben-1	0.94	Immune-enriched		balanced	balanced	balanced
17	Female	primary	fibrous	na	1	Low	ben	1	ben-1	1	Immune-enriched		seg.loss	loss	balanced
17	Female	na	na	supratentoriell	na	Int	int	0.9	int-A	0.9	Hypermitotic		seg.gain	loss	gain
17	Female	na	clear cell	spinal	2		SMARCE1	1	SMARCE1	1	Hypermitotic	SMARCE1	balanced	balanced	balanced
17	Male	na	atypical	supratentoriell	2	Int	int	1	int-A	0.99	Hypermitotic		seg.loss	loss	balanced
17	Male	primary	NOS	supratentoriell	1	Low	int	1	int-A	0.98	Hypermitotic		seg.gain.loss	balanced	seg.gain
17	Female	primary	transitional	supratentoriell	1	Int	int	1	int-A	1	Hypermitotic		seg.loss	seg.loss	balanced
17	Male	primary	na	na	na	Low	ben	1	ben-1	0.94	Immune-enriched		balanced	balanced	balanced
17	Female	primary	meningothelial	ventricel	1	Int	int	1	int-A	0.9	Hypermitotic		seg.loss	seg.loss	balanced
17	Female	na	atypical	supratentoriell	2	Low	ben	1	ben-1	0.99	Immune-enriched		balanced	loss	balanced
17	Male	na	atypical	skull base	2	Int	int	0.6	int-A	0.55	Hypermitotic		balanced	seg.loss	balanced
17	Male	primary	meningothelial	supratentoriell	1	Low	ben	0.6	ben-2	0.33	Hypermitotic	NF2	seg.loss	seg.loss	balanced
17	Male	primary	meningothelial	skull base	1	Low	ben	1	ben-2	1	Merlin-intact		balanced	balanced	balanced
17	Female	primary	clear cell	skull base	2		SMARCE1	1	SMARCE1	1	Immune-enriched	SMARCE1	balanced	balanced	balanced
17	Female	primary	fibrous	supratentoriell	1	Low	ben	1	ben-3	0.95	Immune-enriched		balanced	seg.loss	balanced
17	Female	na	transitional	skull base	1	Low	ben	1	ben-2	0.99	Merlin-intact		loss	balanced	gain
17	Male	na	fibrous	na	1	Low	ben	0.9	ben-1	0.86	Immune-enriched	NF2	balanced	loss	balanced
17	Male	na	clear cell	na	2		SMARCE1	1	SMARCE1	0.99	Immune-enriched	SMARCE1	balanced	balanced	balanced
17	Male	na	transitional	na	1	Low	int	1	int-A	0.98	Hypermitotic	NF2	balanced	seg.loss	seg.gain
18	Male	primary	anaplastic	supratentoriell	3	Int	ben	1	ben-1	1	Immune-enriched		seg.loss	loss	balanced
18	Male	na	na	supratentoriell	na	Low	ben	1	ben-2	1	Merlin-intact		balanced	balanced	balanced
18	Male	na	na	supratentoriell	na	Low	ben	0.5	ben-1	0.32	Hypermitotic	NF2	balanced	loss	balanced
18	Male	recurrent	rhabdoid	na	3	Int	ben	0.5	ben-3	0.47	Merlin-intact	NF2	loss	loss	balanced
18	Female	na	clear cell	supratentoriell	2		SMARCE1	1	SMARCE1	1	Hypermitotic	SMARCE1	balanced	balanced	seg.gain
18	Male	primary	transitional	posterior fossa	1	Low	ben	1	ben-3	0.81	Immune-enriched	NF2	balanced	loss	balanced
18	Male	recurrent	clear cell	spinal	2		SMARCE1	0.9	SMARCE1	0.94	Hypermitotic	SMARCE1	balanced	balanced	balanced
18	Male	na	clear cell	posterior fossa	2		SMARCE1	1	SMARCE1	1	Hypermitotic		balanced	balanced	balanced
18	Female	primary	clear cell	spinal	2		SMARCE1	1	SMARCE1	1	Hypermitotic	SMARCE1	balanced	balanced	balanced
18	Female	primary	clear cell	spinal	2		SMARCE1	1	SMARCE1	0.99	Immune-enriched	SMARCE1	balanced	balanced	balanced
18	Male	na	meningothelial	posterior fossa	1	Low	ben	1	ben-1	1	Immune-enriched		balanced	seg.loss	balanced
18	Female	recurrent	transitional	supratentoriell	1	Low	ben	1	ben-2	0.59	Merlin-intact		balanced	balanced	balanced
18	Female	na	atypical	posterior fossa	2	Low	ben	1	ben-1	1	Immune-enriched	NF2	balanced	loss	balanced
19	Male	primary	rhabdoid	supratentoriell	2	Int	int	0.9	int-A	0.91	Hypermitotic	NF2	balanced	seg.gain.loss	gain
19	Male	primary	meningothelial	na	1	Low	ben	1	ben-2	1	Merlin-intact		balanced	balanced	balanced
19	Female	na	NOS	na	1	Low	ben	1	ben-3	0.62	Immune-enriched	NF2	loss	seg.loss	balanced
19	Female	na	NOS	na	1	Low	ben	1	ben-2	0.98	Merlin-intact		balanced	balanced	balanced
19	Male	recurrent	atypical	na	2	Int	ben	1	ben-1	1	Immune-enriched		seg.loss	seg.loss	balanced
19	Female	primary	na	supratentoriell	na	Int	int	1	int-A	0.95	Hypermitotic	NF2	loss	seg.loss	balanced
19	Female	primary	meningothelial	supratentoriell	1	Low	ben	0.9	ben-2	0.93	Merlin-intact		seg.loss	balanced	balanced
19	Male	primary	clear cell	spinal	2		SMARCE1	1	SMARCE1	1	Immune-enriched	SMARCE1	balanced	balanced	balanced
19	Female	na	rhabdoid	posterior fossa	1	Low	ben	0.9	ben-3	0.82	Merlin-intact	BAP1	balanced	balanced	balanced
20	Female	primary	na	supratentoriell	na	Low	ben	1	ben-3	0.99	Immune-enriched		balanced	balanced	balanced
20	Male	primary	atypical	supratentoriell	2	Int	int	0.7	int-A	0.68	Hypermitotic	NF2	loss	seg.loss	balanced
20	Female	na	clear cell	na	2		SMARCE1	1	SMARCE1	1	Hypermitotic	SMARCE1	balanced	balanced	balanced
20	Female	na	clear cell	posterior fossa	2		SMARCE1	1	SMARCE1	1	Hypermitotic	SMARCE1	balanced	balanced	balanced
20	Female	recurrent	atypical	supratentoriell	2	Int	int	1	int-A	0.99	Hypermitotic	NF2	balanced	loss	balanced
20	Male	na	transitional	supratentoriell	1	Low	ben	1	ben-1	1	Immune-enriched		balanced	seg.loss	balanced
21	Female	primary	transitional	na	1	Int	int	1	int-A	1	Hypermitotic	NF2	loss	seg.loss	balanced
21	Female	na	NOS	na	1	Low	ben	1	ben-1	1	Immune-enriched		balanced	seg.loss	balanced
21	Male	na	NOS	supratentoriell	1	Low	ben	0.9	ben-1	0.87	Immune-enriched	NF2	loss	loss	balanced
21	Male	primary	atypical	supratentoriell	2	Int	ben	1	ben-3	0.95	Hypermitotic		seg.loss	seg.loss	balanced
21	Female	na	clear cell	spinal	2		SMARCE1	1	SMARCE1	1	Hypermitotic	SMARCE1	balanced	balanced	balanced
22	Male	primary	atypical	supratentoriell	2	Low	ben	1	ben-1	1	Immune-enriched	NF2	balanced	loss	balanced
22	Female	primary	microcystic	skull base	1	Low	ben	1	ben-2	0.98	Merlin-intact		seg.loss	loss	balanced
22	Female	primary	transitional	ventricel	1	Int	int	1	int-A	0.98	Hypermitotic	NF2	loss	loss	balanced
22	Female	primary	transitional	posterior fossa	1	Low	ben	1	ben-2	1	Merlin-intact		balanced	balanced	balanced
23	Female	primary	transitional	supratentoriell	1	Low	ben	1	ben-3	1	Merlin-intact		balanced	balanced	gain
23	Female	na	clear cell	skull base	2		SMARCE1	1	SMARCE1	1	Hypermitotic	SMARCE1	balanced	balanced	balanced
24	Female	primary	angiomatous	supratentoriell	1	Low	ben	1	ben-3	1	Merlin-intact		balanced	balanced	balanced
25	Female	primary	transitional	supratentoriell	1	Int	int	0.7	int-A	0.68	Hypermitotic	NF2	loss	seg.loss	balanced
25	Female	recurrent	rhabdoid	skull base	1	Low	ben	0.6	ben-3	0.55	Merlin-intact	BAP1	balanced	balanced	balanced
27	Female	na	clear cell	posterior fossa	2		SMARCE1	1	SMARCE1	1	Hypermitotic	SMARCE1	balanced	balanced	balanced
27	Female	recurrent	transitional	supratentoriell	1	Low	ben	1	ben-1	1	Immune-enriched	NF2	balanced	loss	balanced
28	Female	primary	atypical	ventricel	2	Int	int	1	int-A	0.96	Hypermitotic		loss	seg.loss	balanced
28	Male	recurrent	anaplastic	na	3	High	mal	0.8	mal	0.85	Hypermitotic		loss	seg.loss	balanced
29	Male	primary	chordoid	supratentoriell	2	Int	ben	1	ben-1	0.61	Merlin-intact		seg.loss	loss	balanced
29	Male	recurrent	atypical	supratentoriell	2	High	mal	1	mal	1	Hypermitotic	NF2	loss	seg.gain.loss	seg.gain.loss
29	Female	primary	microcystic	supratentoriell	1	Low	ben	1	ben-3	0.95	Merlin-intact		seg.loss	loss	balanced
30	Female	na	atypical	supratentoriell	2	Low	ben	1	ben-1	0.95	Merlin-intact		balanced	balanced	balanced
30	Male	primary	fibrous	supratentoriell	1	Low	ben	0.8	ben-1	0.57	Immune-enriched		seg.loss	balanced	balanced
30	Female	primary	atypical	supratentoriell	2	Int	ben	0.8	ben-1	0.82	Hypermitotic		seg.loss	loss	balanced
31	Female	primary	atypical	ventricel	2	Int	int	1	int-A	0.99	Hypermitotic		seg.loss	loss	balanced
31	Female	primary	microcystic	supratentoriell	1	Low	ben	1	ben-3	1	Merlin-intact		balanced	balanced	balanced
31	Male	na	clear cell	skull base	2		SMARCE1	1	SMARCE1	1	Hypermitotic		balanced	seg.gain.loss	seg.loss
32	Male	primary	transitional	skull base	1	Low	int	0.7	int-A	0.61	Immune-enriched	NF2	balanced	loss	balanced
32	Female	recurrent	rhabdoid	posterior fossa	2	Low	ben	0.8	ben-3	0.76	Merlin-intact	BAP1	balanced	balanced	seg.loss
32	Male	na	NOS	na	1	Low	int	0.8	int-A	0.49	Hypermitotic		balanced	seg.loss	seg.gain
33	Female	na	anaplastic	supratentoriell	3	High	int	1	int-B	1	Hypermitotic	NF2	seg.loss	loss	balanced
33	Female	primary	atypical	supratentoriell	2	Low	ben	1	ben-2	1	Merlin-intact		balanced	balanced	balanced
33	Female	recurrent	atypical	supratentoriell	2	Low	ben	0.9	ben-3	0.8	Merlin-intact		balanced	seg.loss	balanced
33	Female	primary	transitional	supratentoriell	1	Low	ben	1	ben-1	0.99	Immune-enriched	NF2	balanced	loss	balanced
33	Female	primary	NOS	supratentoriell	1	Low	ben	1	ben-3	0.64	Merlin-intact		balanced	balanced	balanced
33	Female	recurrent	atypical	posterior fossa	2	Low	ben	0.8	ben-3	0.79	Merlin-intact	BAP1	balanced	balanced	balanced
33	Male	na	rhabdoid	posterior fossa	3	Low	ben	0.9	ben-3	0.94	Merlin-intact	BAP1	balanced	balanced	balanced
33	Male	na	rhabdoid	supratentoriell	1	Low	ben	0.9	ben-3	0.74	Merlin-intact	BAP1	balanced	balanced	balanced
34	Male	primary	atypical	skull base	2	Low	ben	1	ben-3	0.99	Merlin-intact		balanced	balanced	balanced
34	Female	recurrent	transitional	supratentoriell	1	Low	ben	1	ben-1	0.99	Immune-enriched	NF2	balanced	seg.loss	balanced
34	Female	primary	chordoid	skull base	2	Low	ben	1	ben-3	0.89	Merlin-intact		balanced	balanced	balanced
34	Male	recurrent	meningothelial	orbital	1	Low	ben	1	ben-2	0.54	Merlin-intact		balanced	balanced	balanced
34	Female	primary	atypical	orbital	2	Low	ben	1	ben-2	1	Merlin-intact		balanced	balanced	balanced
34	Male	primary	clear cell	spinal	2		SMARCE1	1	SMARCE1	1	Immune-enriched	SMARCE1	balanced	balanced	balanced
34	Female	recurrent	meningothelial	posterior fossa	1	Int	int	1	int-A	1	Hypermitotic		seg.loss	seg.gain.loss	balanced
35	Female	primary	atypical	skull base	2	Int	int	0.9	int-A	0.92	Hypermitotic		seg.loss	seg.loss	balanced
35	Female	na	meningothelial	supratentoriell	1	Low	ben	1	ben-2	1	Merlin-intact		balanced	balanced	balanced
35	Female	na	atypical	supratentoriell	2	High	mal	1	mal	0.97	Hypermitotic	NF2	loss	seg.loss	gain
35	Female	primary	atypical	skull base	2	Low	ben	1	ben-2	1	Merlin-intact		balanced	balanced	balanced
35	Male	primary	atypical	supratentoriell	2	Int	int	1	int-A	0.98	Hypermitotic	NF2	seg.loss	loss	balanced
35	Female	na	microcystic	na	1	Low	ben	1	ben-2	0.99	Merlin-intact		loss	loss	balanced
35	Male	recurrent	angiomatous	supratentoriell	1	Low	ben	1	ben-3	1	Merlin-intact		balanced	balanced	gain
35	Female	primary	atypical	supratentoriell	2	Low	ben	1	ben-1	0.97	Immune-enriched	NF2	balanced	loss	balanced
35	Male	primary	transitional	supratentoriell	1	Low	ben	1	ben-1	1	Immune-enriched	NF2	balanced	loss	balanced
35	Female	recurrent	meningothelial	skull base	1	Low	ben	1	ben-3	0.94	Immune-enriched		balanced	balanced	balanced
35	Female	na	rhabdoid	spinal	2	Low	ben	0.7	ben-3	0.74	Merlin-intact		balanced	balanced	balanced
36	Male	primary	atypical	supratentoriell	2	Int	int	1	int-A	1	Hypermitotic	NF2	balanced	loss	balanced
36	Male	primary	atypical	supratentoriell	2	Int	int	1	int-B	1	Hypermitotic		loss	loss	seg.gain.loss
36	Male	na	meningothelial	supratentoriell	1	Low	ben	1	ben-2	0.84	Merlin-intact		balanced	balanced	balanced
36	Female	na	microcystic	supratentoriell	1	Low	ben	1	ben-3	0.99	Merlin-intact		loss	loss	balanced
36	Female	primary	atypical	skull base	2	Low	ben	1	ben-2	1	Merlin-intact		balanced	balanced	balanced
36	Male	primary	transitional	ventricel	1	Low	ben	1	ben-1	0.89	Immune-enriched	NF2	balanced	loss	balanced
36	Female	recurrent	anaplastic	skull base	3	High	int	1	int-B	1	Hypermitotic	NF2	seg.loss	seg.loss	seg.gain
36	Female	primary	angiomatous	supratentoriell	1	Low	ben	1	ben-3	1	Merlin-intact		balanced	balanced	balanced
36	Female	primary	fibrous	supratentoriell	1	Low	ben	1	ben-2	0.67	Merlin-intact		loss	balanced	balanced
36	Female	primary	fibrous	supratentoriell	1	Low	ben	0.8	ben-1	0.74	Immune-enriched	NF2	loss	loss	balanced
37	Female	na	atypical	supratentoriell	2	Int	ben	1	ben-1	1	Immune-enriched		seg.loss	seg.loss	balanced
37	Female	primary	atypical	skull base	2	Int	ben	0.5	ben-2	0.32	Merlin-intact		seg.loss	loss	balanced
37	Female	primary	fibrous	posterior fossa	1	Low	ben	1	ben-1	0.92	Immune-enriched		balanced	loss	balanced
38	Male	na	angiomatous	supratentoriell	1	Low	ben	1	ben-3	1	Immune-enriched		balanced	balanced	balanced
38	Male	na	anaplastic	skull base	3	High	int	1	int-A	1	Hypermitotic		seg.loss	seg.loss	balanced
38	Female	na	secretory	orbital	1	Low	ben	1	ben-2	0.98	Merlin-intact		balanced	balanced	balanced
38	Female	na	atypical	skull base	2	Low	ben	1	ben-3	0.98	Merlin-intact		balanced	balanced	gain
38	Female	primary	NOS	supratentoriell	1	Low	ben	1	ben-2	0.81	Merlin-intact		loss	balanced	balanced
38	Male	primary	anaplastic	skull base	3	High	int	1	int-A	0.99	Hypermitotic	NF2	seg.loss	loss	balanced
38	Female	primary	atypical	posterior fossa	2	Low	ben	1	ben-1	1	Immune-enriched	NF2	balanced	seg.loss	balanced
38	Male	primary	transitional	supratentoriell	1	Low	ben	0.8	ben-2	0.75	Merlin-intact		loss	loss	balanced
38	Male	primary	chordoid	skull base	2	Int	ben	1	ben-2	1	Merlin-intact		seg.loss	balanced	balanced
39	Female	na	atypical	supratentoriell	2	Int	ben	1	ben-2	0.86	Merlin-intact		seg.loss	loss	balanced
39	Female	na	meningothelial	skull base	1	Low	ben	1	ben-2	1	Merlin-intact		balanced	balanced	balanced
39	Male	na	atypical	na	2	High	int	1	int-A	1	Hypermitotic		seg.loss	loss	balanced
39	Female	na	secretory	supratentoriell	1	Low	ben	1	ben-3	0.97	Merlin-intact		balanced	balanced	balanced
39	Female	na	microcystic	na	1	Low	ben	1	ben-3	0.98	Merlin-intact		seg.loss	loss	balanced
39	Female	primary	transitional	skull base	1	Low	ben	1	ben-2	1	Merlin-intact		balanced	balanced	balanced
39	Female	primary	transitional	skull base	1	Low	ben	1	ben-2	1	Merlin-intact		balanced	balanced	balanced
39	Male	primary	atypical	supratentoriell	2	Int	ben	1	ben-1	1	Immune-enriched		seg.loss	seg.loss	balanced
Figure1b-d
MC	Recurrence	PFS_mo		UCSF	Recurrence	PFS_mo		WHO	Recurrence	PFS_mo
ben	0	72		Merlin-intact	0	4		1	0	53.2
ben	0	65.7		Merlin-intact	0	23		1	0	4
ben	1	3		Merlin-intact	1	95		1	0	23
ben	0	53.2		Merlin-intact	0	50		1	1	30
ben	0	4		Merlin-intact	0	8.5		1	1	7
ben	0	90		Merlin-intact	0	37.33		1	1	50
ben	0	14.47		Merlin-intact	1	65.16		1	0	50
ben	0	23		Merlin-intact	0	110		1	1	15.36
ben	0	4		Merlin-intact	0	64		1	0	2.47
ben	1	12		Merlin-intact	0	47		1	0	29
ben	1	30		Merlin-intact	0	125		1	0	8.5
ben	1	7		Merlin-intact	0	74.24		1	0	16.5
ben	1	2.67		Merlin-intact	1	44.41		1	1	4
ben	0	34.73		Merlin-intact	1	79		1	0	77.73
ben	1	95		Merlin-intact	1	13.08		1	1	72
ben	1	50		Merlin-intact	0	13		1	0	64
ben	1	125		Merlin-intact	0	67.56		1	1	32
ben	0	89		Immune-enriched	0	72		1	0	33
ben	0	50		Immune-enriched	0	65.7		1	0	2.28
ben	1	15.36		Immune-enriched	1	3		1	0	152
ben	0	2.47		Immune-enriched	0	90		1	0	94
ben	0	29		Immune-enriched	1	12		1	1	60
ben	0	13		Immune-enriched	1	7		1	0	125
ben	0	8.5		Immune-enriched	1	2.67		1	0	59
ben	0	37.33		Immune-enriched	0	34.73		1	0	10
ben	0	16.5		Immune-enriched	1	50		1	0	74.24
ben	1	65.16		Immune-enriched	1	125		1	0	49.01
ben	1	4		Immune-enriched	0	89		1	1	9.72
ben	0	110		Immune-enriched	1	15.36		1	1	79
ben	0	77.73		Immune-enriched	0	2.47		1	0	14
ben	0	144		Immune-enriched	0	29		1	1	13.08
ben	1	72		Immune-enriched	0	13		1	1	26
ben	0	5		Immune-enriched	1	4		1	0	13
ben	0	64		Immune-enriched	0	77.73		1	0	67.56
ben	0	47		Immune-enriched	0	144		1	0	72
ben	1	32		Immune-enriched	1	72		1	1	13.8
ben	0	33		Immune-enriched	0	5		1	1	151.32
ben	0	2.28		Immune-enriched	1	32		1	0	132.66
ben	0	7.04		Immune-enriched	0	33		1	1	91.38
ben	0	70		Immune-enriched	0	2.28		1	0	282
ben	0	152		Immune-enriched	0	7.04		1	0	50.76
ben	0	94		Immune-enriched	0	152		1	1	44
ben	1	60		Immune-enriched	0	94		1	1	23
ben	0	125		Immune-enriched	0	59		1	1	35
ben	0	59		Immune-enriched	0	26.04		1	0	19.99
ben	0	10		Immune-enriched	0	14		1	1	23.5
ben	0	74.24		Immune-enriched	1	26		1	1	69
ben	1	44.41		Immune-enriched	0	60		2	0	72
ben	0	49.01		Immune-enriched	0	72		2	0	65.7
ben	0	26.04		Immune-enriched	1	25.92		2	1	3
ben	1	9.72		Immune-enriched	0	134		2	0	90
ben	1	79		Immune-enriched	0	6		2	0	14.47
ben	0	14		Immune-enriched	1	23		2	0	4
ben	1	13.08		Immune-enriched	1	223.85		2	1	12
ben	1	26		Immune-enriched	0	103.8		2	1	2.67
ben	0	60		Immune-enriched	0	0.72		2	0	34.73
ben	0	13		Hypermitotic	0	53.2		2	1	95
ben	0	67.56		Hypermitotic	0	14.47		2	1	125
ben	0	72		Hypermitotic	0	4		2	0	89
ben	0	2		Hypermitotic	1	30		2	0	13
int	1	13.8		Hypermitotic	0	16.5		2	0	37.33
int	0	10		Hypermitotic	0	70		2	1	65.16
int	1	66.58		Hypermitotic	1	60		2	0	144
int	1	5		Hypermitotic	0	10		2	0	5
int	1	151.32		Hypermitotic	0	49.01		2	0	47
int	0	132.66		Hypermitotic	1	9.72		2	0	70
int	1	35.46		Hypermitotic	0	2		2	1	44.41
int	0	14		Hypermitotic	1	13.8		2	0	2
int	0	60		Hypermitotic	0	10		2	0	10
int	1	91.38		Hypermitotic	1	66.58		2	1	66.58
int	0	282		Hypermitotic	1	5		2	1	5
int	0	50.76		Hypermitotic	1	151.32		2	0	14
int	1	44		Hypermitotic	0	132.66		2	0	60
int	1	23		Hypermitotic	1	35.46		2	0	61.28
int	1	35		Hypermitotic	0	14		2	0	24
int	0	19.99		Hypermitotic	0	60		2	1	47
int	1	23.5		Hypermitotic	1	91.38		2	1	52
int	1	69		Hypermitotic	0	282		2	1	43
int	0	61.28		Hypermitotic	0	50.76		2	1	25.92
int	1	47.88		Hypermitotic	1	44		2	0	4
mal	0	24		Hypermitotic	1	23		2	0	134
mal	1	11.78		Hypermitotic	1	35		2	0	26.4
mal	1	47		Hypermitotic	0	19.99		2	0	6
SMARCE1	1	52		Hypermitotic	1	23.5		2	0	51
SMARCE1	1	43		Hypermitotic	1	69		2	1	23
SMARCE1	1	25.92		Hypermitotic	0	61.28		2	1	223.85
SMARCE1	0	4		Hypermitotic	1	47.88		2	0	103.8
SMARCE1	0	134		Hypermitotic	0	24		2	0	0.72
SMARCE1	0	26.4		Hypermitotic	1	11.78		2	1	55
SMARCE1	0	6		Hypermitotic	1	47		3	0	110
SMARCE1	0	51		Hypermitotic	1	52		3	0	7.04
SMARCE1	1	23		Hypermitotic	1	43		3	0	60
SMARCE1	1	223.85		Hypermitotic	0	4		3	1	35.46
SMARCE1	0	103.8		Hypermitotic	0	26.4		3	1	11.78
SMARCE1	0	0.72		Hypermitotic	0	51
SMARCE1	1	55		Hypermitotic	1	55
Figure1e
chr1p	Recurrence	PFS_mo
balanced	0	72
balanced	0	65.7
balanced	1	3
balanced	0	53.2
balanced	1	13.8
balanced	1	52
balanced	0	4
balanced	0	90
balanced	0	14.47
balanced	0	10
balanced	0	23
balanced	0	4
balanced	1	43
balanced	1	12
balanced	1	30
balanced	1	7
balanced	1	2.67
balanced	1	151.32
balanced	0	132.66
balanced	1	50
balanced	1	125
balanced	0	50
balanced	1	15.36
balanced	0	2.47
balanced	0	60
balanced	1	25.92
balanced	0	29
balanced	0	13
balanced	0	4
balanced	0	8.5
balanced	0	37.33
balanced	0	16.5
balanced	1	65.16
balanced	1	4
balanced	0	282
balanced	0	134
balanced	0	77.73
balanced	0	50.76
balanced	1	72
balanced	0	5
balanced	0	64
balanced	0	47
balanced	1	32
balanced	0	2.28
balanced	0	26.4
balanced	0	6
balanced	0	70
balanced	0	51
balanced	0	94
balanced	1	23
balanced	1	60
balanced	0	125
balanced	1	35
balanced	0	10
balanced	1	223.85
balanced	0	74.24
balanced	1	44.41
balanced	0	49.01
balanced	0	26.04
balanced	1	79
balanced	0	14
balanced	1	26
balanced	1	69
balanced	0	103.8
balanced	0	13
balanced	0	61.28
balanced	0	0.72
balanced	1	55
balanced	0	72
seg.loss/loss	0	24
seg.loss/loss	1	35.46
seg.loss/loss	0	14
seg.loss/loss	1	11.78
seg.loss/loss	0	7.04
seg.loss/loss	0	152
seg.loss/loss	1	13.08
seg.loss/loss	1	47.88
seg.loss/loss	1	5
seg.loss/loss	0	110
seg.loss/loss	1	66.58
seg.loss/loss	0	34.73
seg.loss/loss	1	95
seg.loss/loss	0	89
seg.loss/loss	1	91.38
seg.loss/loss	0	144
seg.loss/loss	0	33
seg.loss/loss	1	47
seg.loss/loss	1	44
seg.loss/loss	1	23
seg.loss/loss	0	59
seg.loss/loss	0	19.99
seg.loss/loss	1	23.5
seg.loss/loss	1	9.72
seg.loss/loss	0	60
seg.loss/loss	0	67.56
seg.loss/loss	0	2
Figure1f
The calls for chromosomal gains and losses, amplifications and deletions were based on copy-number profiles derived from DNA methylation data.
The DNA methylation data have been deposited in deposited in GEO: GSE317578

## Sheet: Figure2
Figure2a,b
The DNA methylation data have been deposited in GEO: GSE317578
Figure2c
The deconvolution data was retrived from the DNA methylation data. The DNA methylation data have been deposited in GEO: GSE317578
Figure2d,e
Age_Kohorte	Microglia_Share	Recurrence	PFS_mo		Age_Kohorte	Microglia_Share	Recurrence	PFS_mo
0-21	high	1	72		>39	high	0	4
0-21	high	1	91.38		>39	high	0	45.7237
0-21	high	1	23		>39	high	0	73
0-21	high	0	23		>39	high	0	52.2039
0-21	high	0	13		>39	high	1	50
0-21	high	0	2.28		>39	high	0	115
0-21	high	1	5		>39	high	0	2
0-21	high	0	90		>39	high	0	86
0-21	high	0	33		>39	high	1	1
0-21	high	0	72		>39	high	0	35.8882
0-21	high	0	59		>39	high	0	72
0-21	high	0	14		>39	high	0	20
0-21	high	1	3		>39	high	0	7
0-21	high	0	60		>39	high	0	28
0-21	high	1	32		>39	high	0	3
0-21	high	1	7		>39	high	0	25
0-21	high	0	5		>39	high	0	64.2105
0-21	high	1	125		>39	high	0	28
0-21	high	0	26.04		>39	high	1	15
0-21	low	1	151.32		>39	high	0	20
0-21	low	1	25.92		>39	high	0	4
0-21	low	0	37.33		>39	high	0	27
0-21	low	0	50.76		>39	high	0	22
0-21	low	0	125		>39	high	0	2
0-21	low	0	67.56		>39	high	0	3
0-21	low	1	47		>39	high	0	1.71053
0-21	low	1	47.88		>39	high	1	15.4098
0-21	low	0	4		>39	high	0	18
0-21	low	1	69		>39	high	0	10
0-21	low	1	65.16		>39	high	0	14
0-21	low	1	44		>39	high	0	29.2105
0-21	low	0	13		>39	high	0	7
0-21	low	1	13.8		>39	high	0	54
0-21	low	0	64		>39	high	0	108
0-21	low	1	79		>39	high	0	60.3289
0-21	low	0	14		>39	high	0	4
0-21	low	1	35		>39	high	0	4
0-21	low	1	2.67		>39	high	0	133
					>39	high	0	31.7763
					>39	high	1	9
					>39	high	0	68
					>39	high	0	159
					>39	high	0	9
					>39	high	0	3
					>39	high	0	17
					>39	high	0	36
					>39	high	0	16
					>39	high	0	111
					>39	high	0	7
					>39	high	0	41.5461
					>39	high	0	35
					>39	high	0	65
					>39	high	0	23
					>39	high	0	56
					>39	high	0	18
					>39	high	0	1
					>39	high	0	31.8421
					>39	high	0	99
					>39	high	0	12.3026
					>39	high	0	85
					>39	high	0	100
					>39	high	0	2
					>39	high	0	55.9211
					>39	high	0	39
					>39	high	0	74.8355
					>39	high	0	55.3618
					>39	high	0	15
					>39	high	0	21
					>39	high	0	17
					>39	high	0	61.082
					>39	high	0	12
					>39	high	0	13
					>39	high	0	16
					>39	high	0	4
					>39	high	0	18
					>39	high	0	3
					>39	high	0	9
					>39	high	0	163.082
					>39	high	0	15
					>39	high	0	10
					>39	high	0	20
					>39	high	0	111
					>39	high	0	106
					>39	high	0	22.6645
					>39	high	0	50
					>39	high	0	3
					>39	high	1	60
					>39	high	0	46.8421
					>39	high	0	4
					>39	high	0	39.9013
					>39	high	0	50.6908
					>39	high	1	15.541
					>39	high	0	3
					>39	high	0	26
					>39	high	0	44
					>39	high	0	22
					>39	high	0	87.5082
					>39	high	0	85
					>39	high	0	1
					>39	high	0	89.8689
					>39	high	0	11
					>39	high	0	3
					>39	high	0	29
					>39	high	0	1
					>39	high	0	129
					>39	high	1	85
					>39	high	1	72.4918
					>39	high	0	7
					>39	high	1	60.7213
					>39	high	0	35
					>39	high	0	15
					>39	high	0	4
					>39	high	0	67.5658
					>39	high	1	54
					>39	high	0	21
					>39	high	0	4
					>39	high	0	39
					>39	high	0	15
					>39	high	0	6
					>39	high	0	26
					>39	high	0	44.4408
					>39	high	0	12
					>39	high	0	2
					>39	high	0	3
					>39	high	0	28.2566
					>39	high	1	35
					>39	high	0	12.5329
					>39	high	0	39
					>39	high	0	86.1967
					>39	high	0	8
					>39	high	0	25
					>39	high	0	29
					>39	high	0	3
					>39	high	0	28
					>39	high	0	3
					>39	high	0	1
					>39	high	0	15
					>39	high	0	3
					>39	high	0	51.1842
					>39	high	0	11
					>39	high	0	6
					>39	high	0	3
					>39	high	0	24
					>39	high	0	49
					>39	high	0	21.1184
					>39	high	0	11
					>39	high	0	50.2961
					>39	low	1	11
					>39	low	1	1
					>39	low	0	51
					>39	low	1	45
					>39	low	0	67
					>39	low	0	1
					>39	low	1	4
					>39	low	1	24
					>39	low	1	24
					>39	low	0	5
					>39	low	0	59
					>39	low	0	3
					>39	low	1	10
					>39	low	1	3.27869
					>39	low	1	18
					>39	low	1	3
					>39	low	1	78
					>39	low	1	5
					>39	low	1	8
					>39	low	1	46
					>39	low	1	2
					>39	low	1	24
					>39	low	1	19
					>39	low	0	36.875
					>39	low	0	48.5197
					>39	low	1	43.9016
					>39	low	1	29
					>39	low	1	22
					>39	low	0	7
					>39	low	1	26
					>39	low	0	29.4079
					>39	low	0	143
					>39	low	1	48
					>39	low	0	7
					>39	low	1	9
					>39	low	1	6
					>39	low	1	32
					>39	low	0	53
					>39	low	0	89
					>39	low	1	46
					>39	low	1	26
					>39	low	1	101
					>39	low	1	2
					>39	low	1	36
					>39	low	1	15
					>39	low	0	39
					>39	low	1	4
					>39	low	0	1
					>39	low	0	64.9342
					>39	low	0	4
					>39	low	0	13
					>39	low	0	39
					>39	low	0	9
					>39	low	1	10
					>39	low	0	17
					>39	low	0	15
					>39	low	1	12
					>39	low	0	39
					>39	low	0	9
					>39	low	1	62
					>39	low	0	2
					>39	low	0	189
					>39	low	1	1
					>39	low	1	23
					>39	low	0	8
					>39	low	0	3
					>39	low	1	28
					>39	low	1	60
					>39	low	0	11
					>39	low	1	18.6184
					>39	low	1	5
					>39	low	0	128
					>39	low	1	9
					>39	low	1	3
					>39	low	0	3
					>39	low	0	3
					>39	low	1	1
					>39	low	0	11
					>39	low	0	40
					>39	low	1	22
					>39	low	1	27
					>39	low	1	41.0855
					>39	low	0	48.9145
					>39	low	1	43
					>39	low	0	3
					>39	low	1	26
					>39	low	0	145
					>39	low	1	71
					>39	low	0	16
					>39	low	0	89
					>39	low	0	32
					>39	low	1	40
					>39	low	0	16
					>39	low	0	4.24342
					>39	low	0	96
					>39	low	0	49
					>39	low	0	65
					>39	low	0	13
					>39	low	0	138
					>39	low	0	34
					>39	low	0	170
					>39	low	1	32
					>39	low	0	17
					>39	low	0	82.5574
					>39	low	0	130
					>39	low	0	32
					>39	low	0	28
					>39	low	1	39
					>39	low	0	92
					>39	low	1	180
					>39	low	1	24
					>39	low	1	28
					>39	low	0	70
					>39	low	0	48.1579
					>39	low	1	22
					>39	low	0	2
					>39	low	1	14
					>39	low	0	41
					>39	low	0	3
					>39	low	0	45
					>39	low	1	39.6066
					>39	low	1	21
					>39	low	1	13
					>39	low	0	35.1974
					>39	low	0	45
					>39	low	0	4
					>39	low	0	92
					>39	low	1	7
					>39	low	0	4
					>39	low	0	64.0789
					>39	low	0	1
					>39	low	1	35
					>39	low	0	131
					>39	low	1	41
					>39	low	0	39
					>39	low	0	29
					>39	low	0	62
					>39	low	0	14
					>39	low	0	51
					>39	low	0	34
					>39	low	0	25
					>39	low	0	37.7303
					>39	low	0	3
					>39	low	1	5
					>39	low	1	81.4098
					>39	low	0	16
					>39	low	0	57

## Sheet: Figure3
Figure3a
The DNA methylation data have been deposited in GEO: GSE317578
GEO_ID	group
paya_mng_003	22q_loss
paya_mng_013	22q_loss
paya_mng_017	22q_loss
paya_mng_022	22q_loss
paya_mng_026	22q_loss
paya_mng_028	22q_loss
paya_mng_032	22q_loss
paya_mng_050	22q_loss
paya_mng_055	22q_loss
paya_mng_062	22q_loss
paya_mng_070	22q_loss
paya_mng_071	22q_loss
paya_mng_076	22q_loss
paya_mng_078	22q_loss
paya_mng_105	22q_loss
paya_mng_111	22q_loss
paya_mng_116	22q_loss
paya_mng_117	22q_loss
paya_mng_119	22q_loss
paya_mng_135	22q_loss
paya_mng_154	22q_loss
paya_mng_159	22q_loss
paya_mng_162	22q_loss
paya_mng_163	22q_loss
paya_mng_165	22q_loss
paya_mng_170	22q_loss
paya_mng_175	22q_loss
paya_mng_180	22q_loss
paya_mng_214	22q_loss
paya_mng_226	22q_loss
paya_mng_228	22q_loss
paya_mng_231	22q_loss
paya_mng_232	22q_loss
paya_mng_258	22q_loss
paya_mng_265	22q_loss
paya_mng_267	22q_loss
paya_mng_275	22q_loss
paya_mng_276	22q_loss
paya_mng_284	22q_loss
paya_mng_286	22q_loss
paya_mng_288	22q_loss
paya_mng_290	22q_loss
paya_mng_201	BAP1
paya_mng_221	BAP1
paya_mng_236	BAP1
paya_mng_243	BAP1
paya_mng_244	BAP1
paya_mng_245	BAP1
paya_mng_005	NF2
paya_mng_010	NF2
paya_mng_012	NF2
paya_mng_018	NF2
paya_mng_019	NF2
paya_mng_021	NF2
paya_mng_023	NF2
paya_mng_024	NF2
paya_mng_025	NF2
paya_mng_030	NF2
paya_mng_034	NF2
paya_mng_038	NF2
paya_mng_040	NF2
paya_mng_041	NF2
paya_mng_043	NF2
paya_mng_044	NF2
paya_mng_046	NF2
paya_mng_048	NF2
paya_mng_049	NF2
paya_mng_051	NF2
paya_mng_052	NF2
paya_mng_053	NF2
paya_mng_054	NF2
paya_mng_057	NF2
paya_mng_058	NF2
paya_mng_059	NF2
paya_mng_063	NF2
paya_mng_064	NF2
paya_mng_066	NF2
paya_mng_069	NF2
paya_mng_074	NF2
paya_mng_075	NF2
paya_mng_083	NF2
paya_mng_085	NF2
paya_mng_087	NF2
paya_mng_088	NF2
paya_mng_091	NF2
paya_mng_092	NF2
paya_mng_093	NF2
paya_mng_095	NF2
paya_mng_096	NF2
paya_mng_102	NF2
paya_mng_103	NF2
paya_mng_109	NF2
paya_mng_110	NF2
paya_mng_112	NF2
paya_mng_114	NF2
paya_mng_115	NF2
paya_mng_118	NF2
paya_mng_132	NF2
paya_mng_133	NF2
paya_mng_134	NF2
paya_mng_138	NF2
paya_mng_139	NF2
paya_mng_140	NF2
paya_mng_141	NF2
paya_mng_144	NF2
paya_mng_147	NF2
paya_mng_149	NF2
paya_mng_150	NF2
paya_mng_151	NF2
paya_mng_152	NF2
paya_mng_156	NF2
paya_mng_157	NF2
paya_mng_160	NF2
paya_mng_172	NF2
paya_mng_177	NF2
paya_mng_179	NF2
paya_mng_182	NF2
paya_mng_183	NF2
paya_mng_185	NF2
paya_mng_192	NF2
paya_mng_193	NF2
paya_mng_195	NF2
paya_mng_198	NF2
paya_mng_203	NF2
paya_mng_206	NF2
paya_mng_208	NF2
paya_mng_210	NF2
paya_mng_213	NF2
paya_mng_215	NF2
paya_mng_220	NF2
paya_mng_223	NF2
paya_mng_227	NF2
paya_mng_235	NF2
paya_mng_238	NF2
paya_mng_241	NF2
paya_mng_247	NF2
paya_mng_255	NF2
paya_mng_257	NF2
paya_mng_260	NF2
paya_mng_261	NF2
paya_mng_264	NF2
paya_mng_269	NF2
paya_mng_270	NF2
paya_mng_273	NF2
paya_mng_282	NF2
paya_mng_283	NF2
paya_mng_001	other/none
paya_mng_002	other/none
paya_mng_004	other/none
paya_mng_006	other/none
paya_mng_008	other/none
paya_mng_014	other/none
paya_mng_016	other/none
paya_mng_020	other/none
paya_mng_035	other/none
paya_mng_036	other/none
paya_mng_037	other/none
paya_mng_039	other/none
paya_mng_045	other/none
paya_mng_047	other/none
paya_mng_056	other/none
paya_mng_060	other/none
paya_mng_061	other/none
paya_mng_065	other/none
paya_mng_067	other/none
paya_mng_073	other/none
paya_mng_077	other/none
paya_mng_080	other/none
paya_mng_082	other/none
paya_mng_084	other/none
paya_mng_086	other/none
paya_mng_089	other/none
paya_mng_090	other/none
paya_mng_094	other/none
paya_mng_097	other/none
paya_mng_099	other/none
paya_mng_100	other/none
paya_mng_106	other/none
paya_mng_107	other/none
paya_mng_108	other/none
paya_mng_113	other/none
paya_mng_120	other/none
paya_mng_121	other/none
paya_mng_122	other/none
paya_mng_123	other/none
paya_mng_124	other/none
paya_mng_125	other/none
paya_mng_126	other/none
paya_mng_127	other/none
paya_mng_128	other/none
paya_mng_129	other/none
paya_mng_136	other/none
paya_mng_142	other/none
paya_mng_146	other/none
paya_mng_148	other/none
paya_mng_155	other/none
paya_mng_158	other/none
paya_mng_166	other/none
paya_mng_167	other/none
paya_mng_168	other/none
paya_mng_169	other/none
paya_mng_171	other/none
paya_mng_173	other/none
paya_mng_176	other/none
paya_mng_181	other/none
paya_mng_187	other/none
paya_mng_190	other/none
paya_mng_191	other/none
paya_mng_194	other/none
paya_mng_196	other/none
paya_mng_197	other/none
paya_mng_199	other/none
paya_mng_202	other/none
paya_mng_207	other/none
paya_mng_209	other/none
paya_mng_211	other/none
paya_mng_216	other/none
paya_mng_217	other/none
paya_mng_219	other/none
paya_mng_224	other/none
paya_mng_225	other/none
paya_mng_229	other/none
paya_mng_230	other/none
paya_mng_233	other/none
paya_mng_234	other/none
paya_mng_237	other/none
paya_mng_239	other/none
paya_mng_240	other/none
paya_mng_242	other/none
paya_mng_246	other/none
paya_mng_248	other/none
paya_mng_249	other/none
paya_mng_250	other/none
paya_mng_252	other/none
paya_mng_253	other/none
paya_mng_254	other/none
paya_mng_256	other/none
paya_mng_259	other/none
paya_mng_262	other/none
paya_mng_263	other/none
paya_mng_266	other/none
paya_mng_268	other/none
paya_mng_271	other/none
paya_mng_272	other/none
paya_mng_274	other/none
paya_mng_277	other/none
paya_mng_278	other/none
paya_mng_279	other/none
paya_mng_280	other/none
paya_mng_281	other/none
paya_mng_285	other/none
paya_mng_287	other/none
paya_mng_289	other/none
paya_mng_291	other/none
paya_mng_292	other/none
paya_mng_293	other/none
paya_mng_009	SMARCE1
paya_mng_011	SMARCE1
paya_mng_015	SMARCE1
paya_mng_031	SMARCE1
paya_mng_033	SMARCE1
paya_mng_068	SMARCE1
paya_mng_072	SMARCE1
paya_mng_079	SMARCE1
paya_mng_081	SMARCE1
paya_mng_098	SMARCE1
paya_mng_101	SMARCE1
paya_mng_104	SMARCE1
paya_mng_130	SMARCE1
paya_mng_131	SMARCE1
paya_mng_137	SMARCE1
paya_mng_143	SMARCE1
paya_mng_145	SMARCE1
paya_mng_153	SMARCE1
paya_mng_164	SMARCE1
paya_mng_174	SMARCE1
paya_mng_178	SMARCE1
paya_mng_184	SMARCE1
paya_mng_186	SMARCE1
paya_mng_188	SMARCE1
paya_mng_189	SMARCE1
paya_mng_200	SMARCE1
paya_mng_204	SMARCE1
paya_mng_205	SMARCE1
paya_mng_212	SMARCE1
paya_mng_218	SMARCE1
paya_mng_222	SMARCE1
paya_mng_251	SMARCE1
paya_mng_007	YAP1
paya_mng_027	YAP1
paya_mng_029	YAP1
paya_mng_042	YAP1
paya_mng_161	YAP1
Figure3b
Driver	B_cell	Basophil	Blood_Cell_Progenitor	Cancer	CD4_T_cell	CD8_T_cell	Endothelium	Eosinophil	Fibroblast	Glia	Microglia	Monocyte	Natural_Killer	Neuron	Neutrophil	T_reg
BAP1	0	0.0122382	0	0.226676	0.0103974	0	0.335546	0.0115631	0.117565	0.0522663	0.0963047	0.0186716	0.00836	0.077139	0.0240013	0.0401424
NF2	0	0.0106031	0	0.374759	0	0	0.238303	0	0.1629	0.00963	0.0749325	0.0202612	0	0.00805	0.045901	0.00707
NF2	0	0.00429	0.0331145	0.381711	0.0182046	0	0.199882	0.00351	0.160061	0.030349	0.0753467	0.0132694	0.0238956	0.0666929	0.0222022	0
NF2	0	0.00369	0.000953	0.354834	0.0279606	0	0.287436	0.0116782	0.123556	0.0369362	0.0901438	0	0.016356	0.077103	0.0136282	0
NF2	0	0.0239491	0	0.510481	0	0	0	0	0.0474853	0	0	0	0	0.0674147	0.0473311	0.0761414
NF2	0	0.00845	0	0.223238	0	0	0.382904	0.00492	0.145675	0.0490336	0.115824	0.0662707	0	0.0534602	0	0
NF2	0	0	0	0.260393	0	0	0.413704	0	0.0209005	0.0313274	0.11554	0.0223867	0	0	0	0
NF2	0	0.0141021	0	0.456477	0	0	0.244188	0	0.116239	0.0213289	0.039407	0	0	0.0348689	0.0203317	0.00438
NF2	0	0	0.0253535	0.319173	0.016435	0	0.309195	0.00476	0.119532	0.0455139	0.0903848	0	0	0.0623795	0.0139477	0.00429
NF2	0	0.0270912	0	0.189019	0	0	0.232672	0.0014	0.26451	0.0491705	0.11464	0.0450591	0	0.0289868	0.00453	0.0196999
NF2	0	0.0136879	0.014864	0.299957	0	0	0.209067	0	0.0878516	0.0703299	0.102799	0.0302432	0.0252453	0.0882246	0.0113724	0.0733889
NF2	0	0.00368	0	0.234419	0	0	0.262012	0	0.182592	0.0147908	0.111264	0.065863	0.000833	0.0261557	0	0.037165
NF2	0	0.0345279	0.00749	0.308393	0.0254594	0	0.182511	0	0.107811	0.04863	0.135357	0.0352772	0.00524	0.0308594	0.00276	0.0574634
NF2	0	0.0135165	0	0.315962	0.0128829	0	0.209416	0.0112762	0.149728	0.0336197	0.163092	0.00972	0.0118111	0.0672127	0.00872	0.0100566
NF2	0	0	0.0206201	0.200919	0.0335672	0	0.261721	0.00746	0.159648	0.0573537	0.124047	0.0553374	0.0253528	0.0974685	0.00303	0
NF2	0	0.0164458	0	0.313356	0.0221325	0	0.260681	0.00202	0.146943	0.0739212	0.0721114	0.018355	0.00506	0.0767624	0.00817	0.0148263
NF2	0	0	0	0.234195	0	0	0.451911	0	0.000111	0.0360916	0.0343283	0	0	0	0	0.0228541
NF2	0	0.0349337	0	0.312703	0	0	0.188775	0	0.11012	0.0670327	0.139058	0.0592791	0	0.0750577	0.0144055	0.031009
NF2	0	0	0	0.334115	0	0	0.313241	0	0.0134237	0.0900916	0	0	0	0.0347133	0	0.0153615
NF2	0	0.0068	0	0.256335	0	0	0.138156	0.00587	0.177374	0.0146082	0.225249	0.107591	0.00972	0.0512846	0	0.0307084
NF2	0	0.0265214	0	0.324923	0	0	0.319791	3.81e-05	0.107605	0.0525422	0.0675897	0	0	0.036375	0.0188139	0.0174549
NF2	0	0.0297828	0	0.418639	0	0	0.20159	0.000499	0.105906	0.0465453	0.037935	0.0307156	0	0.0826166	0.0275055	0.0279076
NF2	0.0172542	0.0271365	0	0.18745	0	0	0.239281	0	0.159537	0.0574061	0.0575871	0.0427912	0.0069	0.0189123	0.0346197	0.108501
NF2	0	0	0	0.240251	0	0	0.46928	0	0	0.0150272	0.0716114	0.00123	0	0	0	0.0546899
NF2	0	0.0240652	0	0.330119	0	0	0.198647	0	0.132696	0.0692498	0.07341	0	0	0.028585	0.0410486	0.0343613
NF2	0	0.031612	0	0.449908	0	0	0.0940165	0	0.177093	0.00904	0.106631	0.0398122	0	0.00832	0.0101202	0.01013
NF2	0	0.0648332	0	0.388678	0	0	0.115632	0	0.226827	0.0327496	0.0404869	0	0	0.0256378	0.00646	0.0172082
NF2	0	0	0	0.220433	0	0	0.48842	0	0	0.0455969	0.0620941	0.0172356	0	0	0	0.0300174
NF2	0	0	0	0.385058	0	0	0.411488	0	0	0.0407895	0.0297222	0	0	0	0	0.0112885
NF2	0	0.0242738	0	0.23915	0	0	0.20157	0	0.171758	0.0748433	0.0455499	0	0	0.052712	0.03575	0.0470642
NF2	0	0.00246	0	0.274518	0	0	0.291091	0.0142703	0.152285	0.0851674	0.0645333	0.0131172	0.0213372	0.0827814	0.0127753	0.0179785
NF2	0.00995	0.0333707	0	0.398711	0	0	0.0529685	0	0.107319	0.0312529	0.14712	0.0273707	0	0.0140769	0.0323298	0.0394784
NF2	0	0.0148762	0	0.275465	0	0	0.197303	0.00266	0.0951539	0.070109	0.160893	0.0705573	0.0231336	0.062605	0.0041	0.0465375
NF2	0	0.013199	0	0.502529	0	0	0.190283	0	0.141815	0.0286578	0.0377292	0.00909	0	0.0459894	0.0213114	0.0139808
NF2	0	0.00605	0	0.351379	0	0	0.185993	0.010101	0.174594	0.0584798	0.0818861	0	0	0.0200931	0.0308556	0.0239861
NF2	0	0	0	0.390368	0.0139608	0	0.216546	0.00732	0.135943	0	0.131071	0.0624347	0.0176711	0.0385105	0.0156189	0
NF2	0	0	0	0.182398	0	0	0.46367	0	0	0.0486158	0.136305	0.0311389	0	0	0	0.0148346
NF2	0	0	0	0.308052	0	0	0.472708	0	0	0.0288604	0.054864	0	0	0	0	0
NF2	0	0	0	0.261186	0	0	0.457655	0	0.00464	0.0188973	0.101995	0.00195	0	0	0	0.0140926
NF2	0	0.0127536	0	0.438649	0	0	0.144224	0	0.141316	0.0250886	0.103697	0.00804	0	0.0473254	0.0260522	0.0274127
NF2	0	0.013969	0	0.202116	0.00478	0	0.38325	0	0.136262	0.026254	0.152061	0.0028	0	0.0530953	0.0183765	0.00824
NF2	0	0	0.0601982	0.320174	0.00578	0.00313	0.227812	0	0.091107	0.0367296	0.138255	0.0391807	0.0150427	0.0488494	0.00839	0.0210998
NF2	0	0.0053	0	0.455802	0	0	0.238599	0	0.174904	0	0.065892	0.00346	0	0	0.0291811	0
NF2	0	0.0091	0	0.217739	0	0	0.366394	0.00634	0.12038	0.0509253	0.0846824	0.0416336	1.73e-05	0.0591822	0.030234	0.0160726
NF2	0	0.0046	0	0.409786	0	0	0.176208	0	0.143088	0.0164614	0.132457	0.0137048	0	0.0482341	0.019212	0.0250953
NF2	0	0.0202334	0	0.429621	0	0	0.26702	0	0.112839	0.0432354	0.0274291	0	0	0.0126962	0.0249609	0.0154956
NF2	0	0	0	0.401125	0	0	0.331753	0	0.0228664	0.0195319	0.0258703	0	0	0	0	0
NF2	0	0	0	0.299319	0	0	0.425661	0	0	0	0.10554	0.0178272	0	0	0	0
NF2	0	0	0	0.320172	0	0	0.432963	0	0.0273586	0.050966	0	0	0	0	0	0
NF2	0	0.0190145	0	0.183802	0	0	0.133226	0	0.142323	0.018916	0.256727	0.163256	0	0.00445	0	0.0496871
NF2	0	0	0	0.204762	0	0	0.528922	0	0	0.0274996	0.094484	0	0	0	0	0
NF2	0	0	0	0.466481	0	0	0.250916	0	0.0997084	0	8.65e-05	0	0	0	0	0
NF2	0	0	0	0.397556	0	0	0.426777	0	0	0.00841	0.0161475	0	0	0	0	0
NF2	0	0.01849	0	0.156845	0	0.00329	0.175832	0	0.103991	0.0355993	0.278436	0.111684	0.0222946	0.020936	0	0.07509
NF2	0	0.016072	0	0.262332	0	0	0.281368	0	0.140861	0.0576289	0.083533	0.0780047	0.0044	0.0540518	0.00994	0.020496
NF2	0	0.0217938	0	0.207016	0.00908	0	0.165507	5.62e-05	0.124057	0.115436	0.146098	0.0890656	0.0277918	0.11096	0.00534	0.0347428
NF2	0	0.0219971	0.00798	0.265685	0	0	0.217089	0	0.198026	0.0787145	0.113475	0.0117772	0.0214418	0.0708344	0.00899	0.00127
NF2	0	0	0	0.22337	0	0	0.432624	0	0	0.0378558	0.09088	0.00196	0	0	0	0.0750003
NF2	0	0	0	0.299981	0	0	0.378943	0	0	0.0240744	0.122117	0.00225	0	0	0	0.00398
NF2	0	0	0	0.219642	0	0	0.397153	0	0	0	0.198799	0.0490469	0	0	0	0
NF2	0	0	0	0.306904	0	0	0.490115	0	0	0.038835	0.0316532	0	0	0	0	0
NF2	0	0	0	0.260767	0	0	0.395543	0	0	0.0306178	0.133105	0.0474625	0	0.00135	0	0.0121965
NF2	0	0	0	0.122222	0.00326	0.00773	0.268353	0.00138	0.178127	0.0337765	0.200929	0.0583776	0	0.061753	0.0270658	0.0269237
NF2	0	0.0153474	0	0.191588	0.0015	0	0.3605	0	0.162486	0.0615707	0.100215	0.00273	0	0.0531312	0.0207376	0.0120863
NF2	0.00232	0.0193567	0	0.256346	0.00667	0	0.256843	0	0.174975	0.0784359	0.0914144	0.00687	0.00597	0.0515261	0.0242417	0.0185859
NF2	0	0	0	0.317384	0	0	0.292005	0	0.141852	0.0287674	0.123961	0.0115527	0.0016	0.00969	0.0236304	0.0361286
NF2	0	0	0	0.32464	0	0	0.3999	0	0	0	0.128479	0	0	0	0	0
NF2	0	0	0	0.188686	0	0.0799447	0.3178	0	0	0.000807	0.0859293	0.0151885	0	0	0	0.170966
NF2	0	0	0	0.374569	0	0	0.294907	0	0	0.0818361	0.0118566	0	0	0.0240181	0	0.0270653
NF2	0	0.0113428	0.00852	0.250294	0.00858	0	0.309276	0.00373	0.155637	0.0640749	0.0634128	0.0264041	0.0231056	0.0720565	0.0187427	0.00598
NF2	0	0.00951	0.016003	0.283389	0	0	0.324201	0.0011	0.146871	0.0216757	0.126358	0.00732	0	0.0254947	0.0134915	0.0141619
NF2	0	0.0114597	0	0.0617902	0.00642	0	0.20573	0.00381	0.27291	0.0334205	0.238246	0.0805454	0	0.070493	0	0.015649
NF2	0	0	0	0.218159	0	0	0.38449	0	0.0153443	0.0174247	0.152398	0.0643912	0	0	0	0
NF2	0	0.0188017	0	0.35434	0	0	0.219226	0	0.10277	0.0443045	0.125965	0.0425848	0	0.0260823	0.0171611	0.0426487
NF2	0	0.0143464	0.0245216	0.2333	0.0241298	0	0.319988	0.0126175	0.182191	0.0333093	0.0563505	0.0161741	0.018069	0.046844	0.0248636	0.00461
NF2	0	0	0	0.404491	0	0	0.395999	0	0	0.0237519	0.000167	0	0	0	0	0
NF2	0	0	0	0.341857	0	0	0.200543	0.00647	0.134419	0.0329176	0.117006	0.0610652	0.0113273	0.0699567	0.0173426	0.0204023
NF2	0.00146	0.00196	0	0.42067	0	0	0.237285	0.000221	0.10149	0.0630435	0.056415	0.011897	0	0.0616237	0.0183988	0.0126435
NF2	0	0.0149307	0	0.440607	0	0	0.191536	0.00368	0.118953	0.0328481	0.0849851	0.0330836	0	0.0304839	0.00686	0.0291379
NF2	0	0	0.0220342	0.290388	0	0.00757	0.258056	0	0.123449	0.00331	0.154443	0.0733881	0.0176996	0.0147606	0.00357	0.0309878
other	0	0.0213488	0	0.1255	0.00193	0	0.406283	0.00429	0.147591	0.0806629	0.080501	0.0251441	0.0165406	0.104067	0.0149395	0
other	0	0	0	0.235429	0	0	0.244649	0.0033	0.140658	0.049478	0.208025	0.0492539	5.42e-05	0.0412816	0.00184	0.0237303
other	0	0.0333303	0	0.291546	0	0	0.148446	0	0.146812	0.106843	0.0914711	0.00414	0	0.0398424	0.0227934	0.0493503
other	0	0	0	0.177924	0	0	0.337492	0	0.0470937	0.0185865	0.207669	0.0142276	0	0	0	0
other	0	0.00513	0	0.191202	0	0	0.167338	0	0.0976449	0.0435677	0.295178	0.117908	0	0.00351	0.0074	0.0290927
other	0	0	0	0.167708	0.0115487	0	0.356731	0.00948	0.137596	0.060011	0.152485	0.0563945	0.0101996	0.0662382	0.000423	0
other	0	0.0297417	0	0.238687	0	0	0.177364	0	0.168186	0.0563184	0.143534	0.0538681	0	0.03259	0.00613	0.0356725
other	0.0350703	0	0	0.375729	0	0	0	0	0.140249	0.0157904	0.0732944	0	0	0.0979411	0.0515446	0.0521321
other	0	0	0	0.284993	0	0	0.49208	0	0.0137467	0.0323061	0.0241903	0	0	0	0	0
other	0	0	0	0.303865	0	0	0.365084	0	0	0.0403608	0.00302	0.0199523	0	0	0	0.0258102
other	0	0	0	0.23952	0	0	0.409959	0	0.0134811	0.00677	0.177491	0.0187807	0	0	0	0
other	0	0.0259108	0	0.268126	0	0	0.207388	0	0.162868	0.0468404	0.0966913	0.036202	0	0.0530152	0.0145762	0.0348124
other	0	0	0	0.234253	0	0	0.400896	0	0	0.0357661	0.158104	0.0259697	0	0	0	0.0191056
other	0	0.0162745	0	0.317254	0	0	0.263077	0	0.165822	0.0207587	0.115823	0.0315128	0	0.0149582	0.0085	0.0336283
other	0	0.0135902	0	0.162455	0	0	0.176514	0	0.137439	0.0282234	0.227436	0.13721	0	0.0223184	0.0129192	0.0486236
other	0	0.0176056	0	0.292373	0	0	0.289874	0	0.141103	0.0259998	0.114819	0.0345075	0	0.0267692	0.0147162	0.0256422
other	0	0.0101353	0	0.167998	0.00726	0	0.221863	0.0021	0.133719	0.0433791	0.265888	0.0698073	0.0208346	0.0389199	0.00746	0.0125575
other	0	0	0.0149075	0.194752	0	0	0.271284	0.00194	0.182079	0.00231	0.156313	0.119967	0.0147321	0.0229545	0	0.0186098
other	0	0	0	0.230254	0	0	0.396579	0	0.0717685	0.00229	0.123985	0	0	0	0	0
other	0	0	0	0.276047	0	0	0.460555	0	0.0251599	0.00861	0.0797628	0	0	0	0	0
other	0	0.0412628	0	0.315926	0	0	0.173299	0	0.166683	0.0737455	0.0678767	0.00794	0	0.0391843	0.00901	0.0425677
other	0	0.00596	0.0269766	0.146912	0.0334386	0	0.254241	0	0.147339	0.0498071	0.133009	0.0490067	0.0223739	0.0348845	0.0739235	0.013834
other	0	0	0	0.122481	0	0	0.197608	0	0.168316	0.0453689	0.241218	0.120595	0.001	0.0652619	0	0.0416724
other	0	0.0138951	0	0.289158	0	0	0.215749	0	0.140804	0.0281241	0.177661	0.0633988	0	0.0200276	0	0.0329914
other	0	0.016802	0	0.290302	0	0	0.305838	0.00116	0.0977882	0.035278	0.125883	0.018365	0	0.0222947	0.0231233	0.031557
other	0	0	0	0.204852	0	0	0.528179	0	0	0.0116456	0.133457	0.00727	0	0	0	0
other	0	0.0103727	0	0.22456	0	0	0.102868	0	0.148055	0.0402163	0.282188	0.115963	0	0.0111757	0	0.038022
other	0	0.0153698	0	0.397841	0	0	0.159526	0	0.183274	0.0199427	0.0687224	0.0294722	0	0.00257	0.0239887	0.0336091
other	0	0.0228987	0.0380864	0.229174	0	0	0.182074	0.00168	0.168981	0.0311201	0.115928	0.0396203	0.00537	0.0621296	0.0428197	0.0340784
other	0	0.013369	0.0164255	0.125131	0	0	0.463766	0	0.244479	0.0343354	0.0152929	0	0.0280939	0.0386612	0.0329914	0
other	0	0	0.00933	0.155703	0	0.00494	0.355289	0.000348	0.233685	0.0192998	0.124666	0.0229227	0	0.0308862	0.0261034	0
other	0	0.0109735	0.00557	0.491374	0	0	0.203109	0	0.165646	0	0.0584147	0.039617	0	0	0.00439	0.0136628
other	0	0	0.0068	0.260033	0	0	0.284674	0	0.168971	0.0528176	0.139308	0.00957	0.00136	0.0419072	0.0143992	0.00411
other	0	0.0228526	0	0.420585	0.00863	0	0.148948	0.00953	0.145279	0.0464073	0.060751	0.0289836	0.0126069	0.103369	0.0185995	0.0185781
other	0	0	0	0.590232	0	0	0.246754	0	0	0.0147214	0.00742	0	0	0	0	0
other	0	0	0	0.159651	0	0	0.594984	0	0.0354226	0.0277454	0.0405879	0	0	0	0	0
other	0	0.00949	0	0.267876	0	0	0.323693	0	0.19649	0.0669895	0.0270826	0	0	0.051554	0.0174358	0.0160756
other	0	0.053088	0	0.402745	0	0	0.0380371	0	0.17092	0.0918453	0.0219661	0	0	0.0507837	0.0312375	0.0513872
other	0	0.0144434	0.0272702	0.252986	0	0	0.275072	0	0.142296	0.0526757	0.122308	0.0154169	0.00359	0.0452017	0.0152961	0.0320281
other	0.00132	0.0259792	0	0.142139	0	0	0.407628	0.000533	0.174989	0.037443	0.108875	0.0401025	0.0165066	0.0539462	0.00857	0.0101959
other	0	0.0247353	0	0.0995934	0.0446927	0	0.393973	0.00317	0.186827	0.0711396	0.0751126	0.036376	0.00447	0.076791	0	0
other	0	0	0	0.269903	0	0	0.376009	0	0.0422827	0.0763305	0	0	0	0.00553	0	0.00908
other	0	0	0	0.16931	0	0	0.57457	0	0	0.0594478	0.0413269	0	0	0.0136078	0	0
other	0	0	0	0.206168	0	0	0.475161	0	0.00765	0.0390764	0.113223	0.00961	0	0	0	0
other	0	0	0	0.209675	0	0	0.624016	0	0	0.0201227	0.0131512	0	0	0	0	0
other	0	0.00547	0	0.278863	0.0229144	0	0.259685	0.0117006	0.108413	0.048717	0.141528	0.034637	0.0166618	0.0591672	0.0103346	0.0231458
other	0	0.0141087	0.0189592	0.117093	0.0130553	0	0.469544	0	0.163562	0.0508032	0.0876193	0.0249552	0.0126457	0.0403961	0.00646	0
other	0	0.0379476	0	0.357312	0	0	0.288349	0	0.116585	0.0744765	0	0	0	0.0776897	0.0315961	0.0178978
other	0	0	0	0.251682	0	0	0.316294	0	0.0175641	0.00997	0.180995	0.0611027	0	0	0	0
other	0	0.0179139	0.00293	0.363191	0	0	0.274364	0.00512	0.174756	0.0220916	0.0635461	0.00551	0.00172	0.0506548	0.0134826	0
other	0	0.00597	0.0278562	0.345563	0.024672	0	0.323039	0	0.113267	0.0133837	0.0296841	0.0193082	0	0.0315342	0.0782348	0
other	0	0.000353	0	0.154839	0.0198654	0	0.433333	0.0154495	0.144399	0.0343116	0.0459029	0.0425189	0.0204918	0.0872632	0.0222123	0
other	0	0.0155528	0	0.140062	0.0106751	0	0.185257	0	0.146743	0.0494064	0.259452	0.108305	0.017407	0.0542386	0	0.0252877
other	0	0	0	0.18875	0	0	0.369676	0	0	0.074919	0.0530792	0.0796086	0	0	0	0.0500301
other	0	0	0	0.263878	0	0	0.497165	0	0	0.0413387	0.0492842	0	0	0	0	0
other	0	0.0193497	0	0.138302	0	0	0.349041	0	0.127212	0.0623348	0.144718	0.0229453	0	0.0337646	0.0215633	0.0467852
other	0	0	0	0.335692	0	0	0.388523	0	0	0.0122689	0.100273	0.00623	0	0	0	0.00129
other	0	0.0309541	0	0.348351	0	0	0.125222	0.00063	0.194922	0.0762932	0.0403169	0	0	0.0320389	0.0287387	0.0373331
other	0	0.0216981	0	0.393291	0	0	0.238911	0	0.190171	0.0630269	0.0287745	0	0.00211	0.0446713	0.012391	0.00668
other	0	0.0163594	0	0.233114	0	0	0.279649	0.00642	0.110723	0.0609837	0.134285	0.061024	0	0.0685465	0.00142	0.0280136
other	0	0.0126521	0.0209999	0.135995	0.00962	0	0.461935	0.00338	0.173898	0.0583613	0.0289013	0	0.00582	0.0693535	0.0073	0.000986
other	0.00808	0.0115605	0.00856	0.115396	0.00244	0	0.362163	0.012351	0.0872444	0.0906868	0.0994747	0.0573586	0.0187314	0.114692	0.0100991	0.0317068
other	0	0	0.0263117	0.244914	0.0249726	0.0043	0.17277	0	0.161814	0.0112537	0.199042	0.102806	0.016315	0.0488017	0	0.00443
other	0	0.00902	0	0.201758	0	0	0.168286	0.00582	0.198928	0.0247376	0.238464	0.0949293	0.00132	0.05181	0	0.0185829
other	0	0.00299	0	0.159249	0	0	0.182159	0.00659	0.165112	0.0693167	0.18116	0.101594	0.00718	0.080642	0	0.0570322
other	0	0	0	0.221411	0	0	0.150281	0.00734	0.183169	0.038989	0.185045	0.0621999	0.00686	0.10173	0.00758	0.0383319
other	0	0.0258616	0	0.140208	0.0135719	0	0.402728	0.00995	0.158887	0.0595442	0.111305	0.0151822	0.0124935	0.0760607	0.015361	0
other	0	0	0	0.193177	0	0	0.400672	0	0.00364	0.0264519	0.162018	0.0449768	0	0	0	0
other	0	0.0135374	0	0.190255	0	0	0.257392	0	0.145162	0.0959484	0.12222	0.0758836	0.0138894	0.0741032	0.00275	0.0339306
other	0.00821	0.0181407	0	0.220702	0.00437	0	0.286518	0	0.0703213	0.0754098	0.0642922	0.0422943	0.0217693	0.06769	0.10617	0.0375306
other	0	0	0	0.261148	0	0	0.299591	0.0175539	0.141499	0.0468922	0.10583	0.0602415	0	0.0607675	0.0102635	0.0188818
other	0	0.00408	0	0.356956	0.00179	0	0.192282	0.0112489	0.204817	0.0216352	0.0820565	0.0539654	0	0.0711829	0.0063	0.0165896
other	0	0	0	0.284235	0	0	0.485888	0	0	0.0582319	0	0	0	0	0	0
other	0	0	0	0.393706	0	0	0.379651	0	0.0302895	0.0176361	0.00216	0	0	0.00286	0	0
other	0	0.0257181	0	0.231477	0.000466	0	0.341385	0.00313	0.147969	0.0449619	0.0592659	0.0322426	0	0.0518168	0.0242196	0.025333
other	0	0.0163259	0	0.381265	0	0	0.183601	0	0.0971109	0.0561487	0.145291	0.0214846	0.00942	0.0655168	0.0158176	0.0301122
other	0	0.00202	0	0.195523	0	0	0.254501	0	0.223435	0.0611242	0.149943	0.0192082	0.011258	0.0443327	0.0173926	0.0177448
other	0	0	0	0.117888	0	0.00153	0.163679	0	0.0962128	0.0292252	0.266327	0.229178	0.0144715	0.037824	0	0.0495161
other	0	0.0340089	0	0.218739	0	0	0.218186	0	0.156047	0.0544545	0.146562	0.0688692	0	0.0236293	0.0103579	0.0399437
other	0.00178	0.0352654	0	0.28423	0	0	0.210688	0	0.171854	0.081225	0.0554458	0.00268	0.00719	0.0988989	0.0308207	0.0377
other	0	0	0.0230472	0.499606	0	0	0.170152	0	0.116429	0	0.0973379	0.0141444	0	0.0301966	0.0143403	0.0157063
other	0	0.00521	0	0.425686	0	0	0.223946	0.00545	0.0605125	0.0652215	0.0857365	0.0298847	0.00505	0.0769121	0.0203346	0.0203214
other	0	0.0122159	0	0.425562	0.0092	0	0.183637	8.06e-05	0.0839831	0.0234626	0.117543	0.0349758	0.00162	0.0847948	0.0123107	0.0261591
other	0	0	0	0.136645	0	0	0.147469	0	0.093967	0.0188172	0.327908	0.180068	0	0.0336554	0.00342	0.0374226
other	0	0.0272158	0	0.38264	0	0	0.109239	0	0.105598	0.0583036	0.13718	0.0348989	0.0180017	0.0826882	0.0143342	0.0604764
other	0	0.0342008	0	0.165384	0	0	0.30824	0	0.17491	0.0959475	0.108157	0.0242115	0.00934	0.0397838	0.0115459	0.0171862
other	0	0	0	0.340194	0	0	0.315296	0	0.114935	0.0311616	0.101501	0.0448839	0	0	0.0217088	0
other	0	0	0	0.279689	0	0	0.482458	0	0	0.0661019	0.0294887	0	0	0	0	0
other	0	0	0	0.120481	0	0.0181261	0.410321	0	0.0299868	0.00175	0.199378	0.022341	0	0	0	0.0483014
other	0	0	0	0.245382	0	0	0.500827	0	0	0.0353982	0.0698335	0.00428	0	0	0	0.0214531
other	0	0.0204189	0	0.259317	0	0	0.153541	0	0.118157	0.0218097	0.228119	0.118262	0.00495	0.00543	0	0.0419712
other	0	0.0315781	0.00739	0.164285	0.00389	0	0.444761	0	0.15425	0.0570596	0.0555731	0	0.0133744	0.0520804	0.0197689	0
other	0.00581	0.012059	0.0258576	0.447839	0	0	0.100885	0.00762	0.0596263	0.0597917	0.0609087	0.03254	0.0202605	0.116401	0.0195211	0.04427
other	0	0	0	0.143166	0	0	0.389093	0	0	0.00634	0.20101	0.100734	0	0	0	0.012551
other	0	0	0	0.213807	0	0	0.563298	0	0.0385112	0.0213914	0.0216324	0	0	0	0	0
other	0.00587	0.013811	0	0.209799	0.0191234	0	0.363968	0.00655	0.0784206	0.0724513	0.121592	0.0371077	0.0147553	0.0689465	0.00506	0.0124119
other	0	0.0240349	0	0.18208	0.00911	0	0.453305	0.000603	0.131165	0.0669497	0.0462391	0	0.0122833	0.056883	0.0152717	0.00296
other	0	0	0	0.201024	0.0165812	0	0.201993	0.00281	0.172763	0.0153349	0.214648	0.148381	0.00479	0.0447348	0	0
other	0	0	0	0.321879	0	0	0.465277	0	0	0.0583352	0	0	0	0	0	0
other	0.0110835	0	0.0144895	0.234149	0.0344834	0.042442	0.383408	0.00322	0.140561	0.0162792	0.0119233	0.0293849	0.000773	0.028057	0	0.0510526
other	0	0	0	0.230139	0	0	0.322675	0	0	0.0106267	0.195393	0.0785308	0	0	0	0.0269864
other	0	0.0123108	0.0211589	0.116051	0	0	0.312153	0.00286	0.174716	0.030484	0.201932	0.0514734	0.0202051	0.0294891	0.014929	0.000297
other	0	0	0	0.269767	0	0	0.267668	0.0126991	0.210288	0.0201081	0.112332	0.0274182	0	0.0274429	0.0220947	0.0158926
SMARCE1	0	0.0752896	0	0.581695	0	0	0	0	0.0536062	0.0470184	0.0150663	0	0	0.0801546	0.0260093	0.0518087
SMARCE1	0	0.00707	0.0700206	0.642053	0	0	0.10668	0	0.0208898	0.0259234	0.0150344	0	0.00138	0.069374	0.00646	0.0220565
SMARCE1	0.00823	0.0163247	0.0029	0.464836	0.0133607	0	0.119421	0.0153783	0.0643525	0.0648266	0.0712402	0.0290454	0.0267871	0.13056	0.0180793	0.00743
SMARCE1	0.0141753	0.0194005	0.0154108	0.737942	0.0147615	0	0.00743	0.00401	0.0402674	0	0.0441034	0.0213212	0.0198071	0.0939703	0.0200105	0
SMARCE1	0	0.0278355	0	0.330182	0	0	0	0.0330436	0	0.00472	0	0	0	0.194002	0.0630813	0.0813699
SMARCE1	0	0	0.0541895	0.594252	0.0190098	0	0.109419	0.003	0.0483061	0.00784	0.0487469	0.0171349	0.0222752	0.0563936	0.0171123	0.0164056
SMARCE1	0	0	0	0.549393	0	0	0.140448	0	0	0.0465736	0	0.0208311	0	0.0197439	0	0.0233884
SMARCE1	0.0115082	0.0163634	0.0283721	0.483962	0.0156339	0	0.0451249	0.00872	0.0650784	0.0258712	0.101273	0.0657383	0.029983	0.103274	0.0234688	0.0228083
SMARCE1	0.0172236	0.0152969	0	0.546042	0.013333	0	0.0768143	0.00409	0.0354888	0.0387604	0.08296	0.0490486	0.0217102	0.0845253	0.0101363	0.0261784
SMARCE1	0	0.0504349	0	0.524486	0	0	0	0	0.0500068	0.0825868	0.0451427	0	0	0.0904038	0.0462223	0.0673883
SMARCE1	0	0	0	0.472234	0	0	0.219007	0	0	0.0218196	0.0698796	0.035841	0	0	0	0.0199148
SMARCE1	0.00753	0.0346317	0	0.644991	0	0	0	0	0.0593112	0.0295774	0.0383202	0	0	0.0515898	0.0217924	0.0365362
SMARCE1	0	0	0	0.512259	0	0	0.236535	0	0	0.0147059	0.0787093	0.010469	0	0.0269248	0	0
SMARCE1	0	0	0	0.375685	0	0	0.256321	0	0	0.0159727	0.0425799	0.139004	0	0	0	0.020456
SMARCE1	0.020198	0.0307662	0	0.574996	0	0	0.0520758	0	0.0640412	0.0348689	0.068934	0	0	0.0662497	0.0368598	0.0198109
SMARCE1	0.0120881	0.0217705	0.00574	0.391101	0.000593	0	0.050106	0.010267	0.0572736	0.0625847	0.152895	0.0613814	0.0297171	0.13633	0.0319677	0.0443036
SMARCE1	0.0223672	0.0281313	0	0.379136	0.00629	0	0.0836267	0.0132568	0.0322518	0.0727241	0.141731	0.048405	0.031171	0.153197	0.0115966	0.0372578
SMARCE1	0	0.0710424	0	0.585667	0	0	0	0	0.0339767	0.0128922	0.0471377	0	0	0.0323392	0.0447769	0.035784
SMARCE1	0	0	0.0899082	0.715346	0	0	0.0471318	0	0.0116565	0	0.0540167	0	0	0.0483909	0.00394	0
SMARCE1	0	0	0	0.559028	0	0	0.204022	0	0	0.033586	0.0263324	0.0119378	0	0.0192206	0	0.00757
SMARCE1	0	0	0	0.385758	0	0.00544	0.23954	0	0	0.0187524	0.109905	0.0662382	0	9.97e-06	0	0.05802
SMARCE1	0	0.0923264	0	0.54456	0	0	0.0267271	0.00417	0.105197	0.0697938	0.0155724	0	0	0.0683977	0.016629	0.0307643
SMARCE1	0.01	0.0199233	0.00161	0.484833	0.0336758	0	0.0420744	0.0150405	0.0641334	0.0344681	0.0873568	0.0624701	0.0305215	0.123009	0.00911	0.0157338
SMARCE1	0	0	0	0.408459	0	0	0.306344	0	0	0.0465069	0.0592573	0.0243326	0	0.0447405	0	0.00808
SMARCE1	0	0	0	0.48398	0	0	0.200374	0	0	0.00513	0.111025	0.0352763	0	0	0	0.0125147
SMARCE1	0	0	0	0.479132	0	0	0.223992	0	0	0.0280575	0.082557	0.0318398	0	0	0	0.0241153
SMARCE1	0	0	0.0698536	0.45731	0.0313247	0	0.100715	0.0084	0.061448	0.0440098	0.0556153	0.0230831	0.0289291	0.117208	0.0509841	0
SMARCE1	0	0	0.0677947	0.578196	0.0119453	0	0.0517919	0.00715	0.0609432	0.0168263	0.0820575	0.00752	0.0212557	0.108242	0.0132663	0
SMARCE1	0	0.0265887	0.0391463	0.723347	0	0	0.0521011	0	0.0589056	0	0.0183553	0	0	0.0321735	0.0018	0.0118386
Figure3c
c_position	Transcript
NF2:c.1084C>T	chr22-30067899 C>T p.Gln362* NM_000268.4
NF2:c.676-2A>G	chr22-30057192 A>G NM_000268.4
NF2:c.112G>T	chr22-30000099 G>T p.Glu38* NM_000268.4
NF2:c.1165C>T	chr22-30069300 C>T p.Gln389* NM_000268.4
NF2:c.169C>T	chr22-30032794 C>T p.Arg57* NM_000268.4
NF2:c.448-1G>T	chr22-30050645 G>T NM_000268.4
NF2:c.112G>T	chr22-30000099 G>T p.Glu38* NM_000268.4
NF2:c.94G>T	chr22-30000081 G>T p.Glu32* NM_000268.4
NF2:c.592C>T	chr22-30051658 C>T p.Arg198* NM_000268.4
NF2:c.997C>T	chr22-30064433 C>T p.Gln333* NM_000268.4
NF2:c.576C>A	chr22-30051642 C>A p.Tyr192* NM_000268.4
NF2:c.592C>	chr22-30051658 C>T p.Arg198* NM_000268.4
NF2:c.448-1G>C	chr22-30050645 G>C NM_000268.4
NF2:c.663C>G	chr22-30054241 C>G p.Tyr221* NM_000268.4
NF2:c.586C>T	chr22-30051652 C>T p.Arg196* NM_000268.4
NF2:c.459C>G	chr22-30050657 C>G p.Tyr153* NM_000268.4
NF2:c.1198C>T	chr22-30069333 C>T p.Gln400* NM_000268.4
NF2:c.169C>T	chr22-30032794 C>T p.Arg57* NM_000268.4
NF2:c.112G>T	chr22-30000099 G>T p.Glu38* NM_000268.4
NF2:c.44del	chr22-30000029 CA>C p.Lys15Argfs*10 NM_000268.4
NF2:c.1396C>T	chr22-30070880 C>T p.Arg466* NM_000268.4
NF2:c.1103del	chr22-30067917 AC>A p.Thr368Lysfs*7 NM_000268.4
NF2:c.655G>A	chr22-30054233 G>A p.Val219Met NM_000268.4
NF2:c.229de	chr22-30032850 CA>C p.Met77Trpfs*46 NM_000268.4
NF2:c.1122+2T>G	chr22-30067939 T>G NM_000268.4
NF2:c.169C>T	chr22-30032794 C>T p.Arg57* NM_000268.4
NF2:c.169C>T	chr22-30032794 C>T p.Arg57* NM_000268.4
NF2:c.586C>T	chr22-30051652 C>T p.Arg196* NM_000268.4
NF2:c.600-1G>C	chr22-30054177 G>C NM_000268.4
NF2:c.431dup	chr22-30038257 T>TA p.Tyr144* NM_000268.4
NF2:c.1334_1337de	chr22-30069466 CAGAG>C p.Glu445Glyfs*9
NF2:c.1396C>T	chr22-30070880 C>T p.Arg466* NM_000268.4
NF2:c.808G>T	chr22-30057326 G>T p.Glu270* NM_000268.4
NF2:c.1021C>T	chr22-30067836 C>T p.Arg341* NM_000268.4
NF2:c.203_206del	chr22-30032824 ACAAT>A p.Ile68Argfs*54 NM_000268.4
NF2:c.1219C>T	chr22-30069354 C>T p.Gln407* NM_000268.4
NF2:c.1067del	chr22-30067880 GT>G p.Leu356Trpfs*8 NM_000268.4
NF2:c.658A>T	chr22-30054236 A>T p.Asn220Tyr NM_000268.4
NF2:c.114+1G>A	chr22-30000102 G>A NM_000268.4
NF2:c.137T>G	chr22-30032762 T>G p.Leu46Arg NM_000268.4
NF2:c.322G>T	chr22-30035160 G>T p.Glu108* NM_000268.4
NF2:c.265del	chr22-30035101 AG>A p.Glu89Lysfs*34 NM_000268.4
NF2:c.448-1G>A	chr22-30050645 G>A NM_000268.4
NF2:c.373C>T	chr22-30038200 C>T p.Gln125* NM_000268.4
NF2:c.1144del	chr22-30069278 TG>T p.Asp382Thrfs*44 NM_000268.4
NF2:c.855del	chr22-30061020 GT>G p.Phe285Leufs*11 NM_000268.4
NF2:c.141del	chr22-30032763 CT>C p.Phe47Leufs*76 NM_000268.4
NF2:c.169C>T	chr22-30032794 C>T p.Arg57* NM_000268.4
NF2:c.1415_1416del	chr22-30070897 GCT>G p.Leu472Profs*22 NM_000268.4
NF2:c.193C>T	chr22-30032818 C>T p.Gln65* NM_000268.4
NF2:c.169C>T	chr22-30032794 C>T p.Arg57* NM_000268.4
NF2:c.810+1G>A	chr22-30057329 G>A NM_000268.4
NF2:c.895del	chr22-30064330 GC>G p.Leu299Tyrfs*10
NF2:c.112G>T	chr22-30000099 G>T p.Glu38* NM_000268.4
NF2:c.1021C>T	chr22-30067836 C>T p.Arg341* NM_000268.4
NF2:c.259dup	chr22-30035094 G>GT p.Ser87Phefs*17 NM_000268.4
NF2:c.1461del	chr22-30074197 AT>A p.Pro488Glnfs*27 NM_000268.4
NF2:c.1564_1567del	chr22-30074300 TAGAG>T p.Glu522Lysfs*27 NM_000268.4
NF2:c.683del	chr22-30057196 TA>T p.Lys228Argfs*23 NM_000268.4
NF2:c.1396C>T	chr22-30070880 C>T p.Arg466* NM_000268.4
NF2:c.599+2T>C	chr22-30051667 T>C NM_000268.4
NF2:c.846del	chr22-30061013 TC>T p.Phe283Serfs*13 NM_000268.4
NF2:c.676-2A>C	chr22-30057192 A>C NM_000268.4
NF2:c.1639G>T	chr22-30077492 G>T p.Glu547* NM_000268.4
NF2:c.350T>A	chr22-30035188 T>A p.Leu117* NM_000268.4
NF2:c.586C>T	chr22-30051652 C>T p.Arg196* NM_000268.4
NF2:c.616del	chr22-30054192 TG>T p.Glu206Asnfs*3 NM_000268.4
NF2:c.1007G>A	chr22-30067822 G>A p.Arg336Gln NM_000268.4
NF2:c.137T>G	chr22-30032762 T>G p.Leu46Arg NM_000268.4
NF2:c.357del	chr22-30035194 TC>T p.Leu120Tyrfs*3 NM_000268.4
NF2:c.225_240del	chr22-30032849 TCAAAATGGACAAGAAG>T p.Lys76Tyrfs*42 NM_000268.4
NF2:c.259del	chr22-30035094 GT>G p.Ser87Glnfs*36 NM_000268.4
NF2:c.999+1G>A	chr22-30064436 G>A NM_000268.4
Figure3d
Age_y	NF2_mutation_type	NF2_GL
10	F	0
10	F	na
10	F	1
12	F	1
13	F	na
14	F	0
14	F	1
15	F	na
15	F	na
16	F	na
16	F	na
16	F	na
16	F	1
17	F	0
17	F	1
17	F	na
17	F	1
19	F	1
20	F	na
20	F	na
21	F	na
27	F	0
29	F	1
33	F	na
35	F	na
36	F	na
3	L	na
5	L	1
8	L	na
11	L	1
12	L	na
14	L	0
15	L	1
16	L	0
17	L	0
18	L	na
21	L	na
22	L	na
35	L	na
36	L	na
10	M	1
14	M	1
14	M	na
19	M	na
19	M	na
34	M	na
2	N	1
3	N	na
5	N	na
5	N	na
6	N	1
7	N	na
8	N	na
8	N	1
8	N	1
8	N	1
8	N	1
8	N	0
9	N	0
9	N	0
9	N	na
9	N	1
10	N	na
11	N	1
12	N	1
12	N	1
12	N	0
12	N	0
12	N	0
13	N	1
13	N	na
14	N	0
15	N	na
16	N	na
16	N	0
16	N	na
16	N	na
16	N	1
17	N	na
18	N	na
18	N	na
18	N	na
22	N	0
25	N	na
32	N	na
33	N	na
35	N	na
35	N	na
36	N	0
36	N	na
38	N	na
38	N	na
Figure3e,f
NF2_Mutation	NF2_GL	PR_H_Score	CD68_H_Score	Sex
1	no	31	58.5	Female
1	no	68	45.8	Male
1	no	128	48.3	Male
1	no	15	51	Male
1	yes	287	20.2	Female
1	yes	226	16.6	Female
1	yes	174	35.8	Male
1	yes	205	16.1	Male

## Sheet: Figure4
Figure4a
Driver	Recurrence	PFS_mo
BAP1	1	18
BAP1	1	12
BAP1	1	5.2
SMARCE1	1	52
SMARCE1	1	43
SMARCE1	1	25.92
SMARCE1	0	4
SMARCE1	0	134
SMARCE1	0	26.4
SMARCE1	0	6
SMARCE1	0	51
SMARCE1	1	23
SMARCE1	1	223.85
SMARCE1	0	103.8
SMARCE1	0	0.72
SMARCE1	1	55
SMARCE1	1	78
SMARCE1	0	8
Figure4b
DriverGroup	chr17q	Recurrence	PFS_mo		DriverGroup	MC	Recurrence	PFS_mo		DriverGroup	MC	Recurrence	PFS_mo		DriverGroup	IntS_CNVScore	Recurrence	PFS_mo
NF2	balanced	0	24		NF2	ben	1	2.67		other	ben	0	72		other	0	0	72
NF2	balanced	0	10		NF2	ben	1	50		other	ben	0	65.7		other	0	0	65.7
NF2	balanced	1	66.58		NF2	ben	0	50		other	ben	1	3		other	0	1	3
NF2	balanced	1	5		NF2	ben	1	15.36		other	ben	0	53.2		other	0	0	53.2
NF2	balanced	1	2.67		NF2	ben	0	2.47		other	ben	0	4		other	0	1	13.8
NF2	balanced	1	151.32		NF2	ben	0	13		other	ben	0	90		other	0	0	4
NF2	balanced	0	132.66		NF2	ben	0	16.5		other	ben	0	14.47		other	0	0	90
NF2	balanced	1	35.46		NF2	ben	1	4		other	ben	0	23		other	0	0	14.47
NF2	balanced	1	50		NF2	ben	0	110		other	ben	0	4		other	0	0	23
NF2	balanced	1	15.36		NF2	ben	0	144		other	ben	1	12		other	0	0	4
NF2	balanced	0	14		NF2	ben	0	5		other	ben	1	30		other	0	1	12
NF2	balanced	0	2.47		NF2	ben	0	7.04		other	ben	1	7		other	0	1	30
NF2	balanced	1	91.38		NF2	ben	0	94		other	ben	0	34.73		other	0	1	7
NF2	balanced	0	13		NF2	ben	1	60		other	ben	1	95		other	0	1	125
NF2	balanced	1	4		NF2	ben	0	59		other	ben	1	125		other	0	0	60
NF2	balanced	1	11.78		NF2	ben	0	10		other	ben	0	89		other	0	0	29
NF2	balanced	0	110		NF2	ben	1	44.41		other	ben	0	29		other	0	0	8.5
NF2	balanced	0	50.76		NF2	ben	0	49.01		other	ben	0	8.5		other	0	0	37.33
NF2	balanced	0	5		NF2	ben	1	9.72		other	ben	0	37.33		other	0	1	65.16
NF2	balanced	1	47		NF2	ben	1	26		other	ben	1	65.16		other	0	0	77.73
NF2	balanced	1	44		NF2	int	0	10		other	ben	0	77.73		other	0	1	72
NF2	balanced	0	94		NF2	int	1	66.58		other	ben	1	72		other	0	0	64
NF2	balanced	1	60		NF2	int	1	5		other	ben	0	64		other	0	0	47
NF2	balanced	0	59		NF2	int	1	151.32		other	ben	0	47		other	0	1	32
NF2	balanced	1	35		NF2	int	0	132.66		other	ben	1	32		other	0	0	2.28
NF2	balanced	1	44.41		NF2	int	1	35.46		other	ben	0	33		other	0	0	70
NF2	balanced	0	49.01		NF2	int	0	14		other	ben	0	2.28		other	0	0	125
NF2	balanced	1	9.72		NF2	int	1	91.38		other	ben	0	70		other	0	0	74.24
NF2	balanced	1	26		NF2	int	0	282		other	ben	0	152		other	0	0	26.04
NF2	balanced	1	47.88		NF2	int	0	50.76		other	ben	0	125		other	0	1	79
NF2	gain/seg.gain	0	50		NF2	int	1	44		other	ben	0	74.24		other	0	0	14
NF2	gain/seg.gain	0	16.5		NF2	int	1	35		other	ben	0	26.04		other	0	0	13
NF2	gain/seg.gain	0	282		NF2	int	1	69		other	ben	1	79		other	0	0	72
NF2	gain/seg.gain	0	144		NF2	int	0	61.28		other	ben	0	14		other	>0	0	34.73
NF2	gain/seg.gain	0	7.04		NF2	int	1	47.88		other	ben	1	13.08		other	>0	1	95
NF2	gain/seg.gain	0	10		NF2	mal	0	24		other	ben	0	60		other	>0	0	89
NF2	gain/seg.gain	1	69		NF2	mal	1	11.78		other	ben	0	13		other	>0	0	33
NF2	gain/seg.gain	0	61.28		NF2	mal	1	47		other	ben	0	67.56		other	>0	0	152
										other	ben	0	72		other	>0	1	23
										other	ben	0	2		other	>0	0	19.99
										other	int	1	13.8		other	>0	1	23.5
										other	int	0	60		other	>0	1	13.08
										other	int	1	23		other	>0	0	60
										other	int	0	19.99		other	>0	0	67.56
										other	int	1	23.5		other	>0	0	2
Figure4c
The required source data for the age group 0-21 and the WHO, MC, UCSF and 1ploss have already been provided for Figure1b-e.
MC	Recurrence	PFS_mo		UCSF	Recurrence	PFS_mo		Age_Kohorte	IntS	Recurrence	PFS_mo		WHO	Recurrence	PFS_mo		chr1p	Recurrence	PFS_mo		Age_Kohorte	EOR	Recurrence	PFS_mo
ben	0	5		Hypermitotic	0	53		0-21	High	0	24		1	1	21		balanced	0	5		0-21	Grade 1-3	0	19.99
ben	1	21		Hypermitotic	0	12		0-21	High	1	35.46		1	0	53		balanced	1	30		0-21	Grade 1-3	0	26.04
ben	1	30		Hypermitotic	1	78		0-21	High	1	11.78		1	1	30		balanced	0	28		0-21	Grade 1-3	0	134
ben	0	28		Hypermitotic	0	12		0-21	High	1	47		1	0	28		balanced	0	3		0-21	Grade 1-3	0	6
ben	0	3		Hypermitotic	1	24		21-39	High	1	24		1	0	3		balanced	1	78		0-21	Grade 1-3	0	72
ben	0	35.5		Hypermitotic	1	39		21-39	High	1	96		1	0	12		balanced	0	35.5		0-21	Grade 1-3	0	65.7
ben	0	32		Hypermitotic	1	31		21-39	High	1	8		1	0	35.5		balanced	1	2		0-21	Grade 1-3	0	4
ben	1	2		Hypermitotic	1	96		21-39	High	1	8		1	0	32		balanced	0	12		0-21	Grade 1-3	0	14.47
ben	0	0		Hypermitotic	1	26		21-39	High	1	27		1	0	0		balanced	1	31		0-21	Grade 1-3	1	12
ben	0	12		Hypermitotic	1	71		21-39	High	1	100.56		1	0	12		balanced	0	16		0-21	Grade 1-3	1	30
ben	1	18		Hypermitotic	1	8		21-39	High	1	48		1	0	16		balanced	1	18		0-21	Grade 1-3	0	34.73
ben	1	28		Hypermitotic	0	39		0-21	Int	0	10		1	0	16		balanced	1	28		0-21	Grade 1-3	1	95
ben	0	46		Hypermitotic	1	31		0-21	Int	1	66.58		1	0	28		balanced	0	46		0-21	Grade 1-3	0	132.66
ben	0	16		Hypermitotic	1	65		0-21	Int	1	5		1	0	4		balanced	0	16		0-21	Grade 1-3	1	125
ben	0	28		Hypermitotic	1	8		0-21	Int	0	34.73		1	0	7		balanced	0	28		0-21	Grade 1-3	1	25.92
ben	1	12		Hypermitotic	1	27		0-21	Int	1	95		1	1	26		balanced	1	12		0-21	Grade 1-3	1	91.38
ben	1	5.2		Hypermitotic	1	100.56		0-21	Int	0	89		1	1	192		balanced	1	5.2		0-21	Grade 1-3	0	13
ben	0	13		Hypermitotic	1	48		0-21	Int	0	14		1	0	16		balanced	0	13		0-21	Grade 1-3	0	37.33
ben	0	4		Immune-enriched	0	5		0-21	Int	0	60		1	1	32		balanced	0	4		0-21	Grade 1-3	0	16.5
ben	0	32		Immune-enriched	0	35.5		0-21	Int	1	91.38		1	0	19		balanced	0	32		0-21	Grade 1-3	1	65.16
ben	0	7		Immune-enriched	0	0		0-21	Int	0	144		1	0	40		balanced	0	7		0-21	Grade 1-3	0	110
ben	0	3		Immune-enriched	0	16		0-21	Int	0	7.04		1	0	61		balanced	0	3		0-21	Grade 1-3	0	77.73
ben	1	192		Immune-enriched	0	16		0-21	Int	1	44		1	0	4		balanced	0	8		0-21	Grade 1-3	0	144
ben	0	11		Immune-enriched	0	4		0-21	Int	0	152		1	1	26		balanced	1	192		0-21	Grade 1-3	0	50.76
ben	0	16		Immune-enriched	0	8		0-21	Int	1	23		1	0	70		balanced	0	11		0-21	Grade 1-3	0	5
ben	0	16		Immune-enriched	0	16		0-21	Int	0	19.99		1	0	166		balanced	0	16		0-21	Grade 1-3	0	2.28
ben	1	32		Immune-enriched	1	32		0-21	Int	1	23.5		1	0	29		balanced	0	16		0-21	Grade 1-3	0	26.4
ben	1	12		Immune-enriched	0	61		0-21	Int	0	60		1	0	43		balanced	1	32		0-21	Grade 1-3	0	7.04
ben	0	19		Immune-enriched	0	170		0-21	Int	0	61.28		1	0	121		balanced	1	12		0-21	Grade 1-3	0	152
ben	0	40		Immune-enriched	0	70		0-21	Int	1	47.88		1	1	156		balanced	1	31		0-21	Grade 1-3	0	51
ben	0	6		Immune-enriched	0	166		0-21	Int	0	2		1	0	48		balanced	0	19		0-21	Grade 1-3	0	94
ben	0	61		Immune-enriched	0	16		21-39	Int	0	53		1	1	5		balanced	0	6		0-21	Grade 1-3	1	23
ben	0	4		Immune-enriched	0	92		21-39	Int	0	12		1	0	9		balanced	0	61		0-21	Grade 1-3	1	60
ben	1	26		Merlin-intact	1	21		21-39	Int	0	12		2	0	5		balanced	0	4		0-21	Grade 1-3	0	125
ben	0	170		Merlin-intact	1	30		21-39	Int	1	39		2	1	78		balanced	0	70		0-21	Grade 1-3	0	59
ben	0	12		Merlin-intact	0	28		21-39	Int	1	26		2	0	12		balanced	0	166		0-21	Grade 1-3	0	10
ben	0	70		Merlin-intact	0	3		21-39	Int	1	71		2	1	24		balanced	0	29		0-21	Grade 1-3	1	223.85
ben	0	166		Merlin-intact	0	32		21-39	Int	0	39		2	1	2		balanced	0	3		0-21	Grade 1-3	0	74.24
ben	0	29		Merlin-intact	1	2		21-39	Int	1	31		2	1	39		balanced	0	16		0-21	Grade 1-3	1	44.41
ben	0	3		Merlin-intact	0	12		21-39	Int	1	65		2	1	31		balanced	1	156		0-21	Grade 1-3	0	49.01
ben	0	43		Merlin-intact	1	18		21-39	Int	0	170		2	1	18		balanced	0	48		0-21	Grade 1-3	0	14
ben	0	16		Merlin-intact	1	28		21-39	Int	0	12		2	1	28		balanced	0	9		0-21	Grade 1-3	0	60
ben	0	121		Merlin-intact	0	46		21-39	Int	1	24		2	0	46		loss/segloss	0	53		0-21	Grade 1-3	0	13
ben	1	24		Merlin-intact	0	28		21-39	Int	0	92		2	1	12		loss/segloss	0	12		0-21	Grade 1-3	0	61.28
ben	1	156		Merlin-intact	1	12		0-21	Low	0	72		2	0	13		loss/segloss	0	12		0-21	Grade 1-3	1	47.88
ben	0	48		Merlin-intact	1	5.2		0-21	Low	0	65.7		2	0	32		loss/segloss	1	24		0-21	Grade 1-3	0	0.72
ben	1	5		Merlin-intact	0	13		0-21	Low	1	3		2	0	3		loss/segloss	1	8		0-21	Grade 1-3	0	72
ben	0	9		Merlin-intact	0	32		0-21	Low	0	53.2		2	0	8		loss/segloss	1	65		0-21	Grade 1-3	0	2
ben	0	92		Merlin-intact	0	7		0-21	Low	1	13.8		2	1	71		loss/segloss	0	40		0-21	Grade 1-3	0	33
int	0	53		Merlin-intact	0	3		0-21	Low	0	4		2	1	8		loss/segloss	1	26		0-21	Grade 1-3	1	9.72
int	0	12		Merlin-intact	1	192		0-21	Low	0	90		2	0	11		loss/segloss	0	43		0-21	Grade 4-5	1	3
int	0	12		Merlin-intact	0	11		0-21	Low	0	14.47		2	0	39		loss/segloss	0	121		0-21	Grade 4-5	0	24
int	1	39		Merlin-intact	0	16		0-21	Low	0	23		2	0	16		loss/segloss	1	21		0-21	Grade 4-5	0	53.2
int	0	16		Merlin-intact	1	12		0-21	Low	0	4		2	1	12		loss/segloss	0	32		0-21	Grade 4-5	1	13.8
int	1	96		Merlin-intact	0	19		0-21	Low	1	12		2	1	31		loss/segloss	0	0		0-21	Grade 4-5	0	10
int	1	26		Merlin-intact	0	40		0-21	Low	1	30		2	1	65		loss/segloss	1	39		0-21	Grade 4-5	1	66.58
int	1	71		Merlin-intact	0	6		0-21	Low	1	7		2	0	6		loss/segloss	1	96		0-21	Grade 4-5	1	7
int	0	39		Merlin-intact	0	4		0-21	Low	1	2.67		2	0	170		loss/segloss	1	26		0-21	Grade 4-5	1	2.67
int	1	31		Merlin-intact	1	26		0-21	Low	1	151.32		2	0	12		loss/segloss	1	71		0-21	Grade 4-5	1	151.32
int	1	65		Merlin-intact	0	12		0-21	Low	0	132.66		2	0	3		loss/segloss	0	39		0-21	Grade 4-5	1	35.46
int	1	8		Merlin-intact	0	29		0-21	Low	1	50		2	0	16		loss/segloss	1	8		0-21	Grade 4-5	1	50
int	1	27		Merlin-intact	0	3		0-21	Low	1	125		2	1	24		loss/segloss	0	170		0-21	Grade 4-5	0	89
int	1	100.56		Merlin-intact	0	43		0-21	Low	0	50		2	1	48		loss/segloss	0	12		0-21	Grade 4-5	0	60
int	1	48		Merlin-intact	0	121		0-21	Low	1	15.36		2	0	92		loss/segloss	1	27		0-21	Grade 4-5	1	11.78
mal	1	24		Merlin-intact	1	24		0-21	Low	0	2.47		3	1	96		loss/segloss	1	100.56		0-21	Grade 4-5	1	72
mal	1	8		Merlin-intact	1	156		0-21	Low	0	29		3	1	5.2		loss/segloss	1	24		0-21	Grade 4-5	0	64
SMARCE1	1	78		Merlin-intact	0	48		0-21	Low	0	13		3	1	8		loss/segloss	1	48		0-21	Grade 4-5	0	70
SMARCE1	1	31		Merlin-intact	1	5		0-21	Low	0	8.5		3	1	27		loss/segloss	1	5		0-21	Grade 4-5	1	35
SMARCE1	0	8		Merlin-intact	0	9		0-21	Low	0	37.33		3	1	100.56		loss/segloss	0	92		0-21	Grade 4-5	1	23.5
								0-21	Low	0	16.5										0-21	Grade 4-5	1	79
								0-21	Low	1	65.16										0-21	Grade 4-5	1	13.08
								0-21	Low	1	4										0-21	Grade 4-5	0	103.8
								0-21	Low	0	282										0-21	Grade 4-5	1	15.36
								0-21	Low	0	110										0-21	Grade 4-5	0	14
								0-21	Low	0	77.73										21-39	Grade 1-3	0	5
								0-21	Low	0	50.76										21-39	Grade 1-3	0	3
								0-21	Low	1	72										21-39	Grade 1-3	1	2
								0-21	Low	0	5										21-39	Grade 1-3	0	16
								0-21	Low	0	64										21-39	Grade 1-3	0	16
								0-21	Low	0	47										21-39	Grade 1-3	1	8
								0-21	Low	1	32										21-39	Grade 1-3	0	16
								0-21	Low	0	33										21-39	Grade 1-3	0	19
								0-21	Low	0	2.28										21-39	Grade 1-3	0	6
								0-21	Low	0	70										21-39	Grade 1-3	0	170
								0-21	Low	0	94										21-39	Grade 1-3	0	166
								0-21	Low	1	60										21-39	Grade 1-3	1	100.56
								0-21	Low	0	125										21-39	Grade 1-3	1	24
								0-21	Low	0	59										21-39	Grade 1-3	0	11
								0-21	Low	1	35										21-39	Grade 1-3	1	21
								0-21	Low	0	10										21-39	Grade 1-3	1	30
								0-21	Low	0	74.24										21-39	Grade 1-3	0	28
								0-21	Low	1	44.41										21-39	Grade 1-3	0	12
								0-21	Low	0	49.01										21-39	Grade 1-3	0	12
								0-21	Low	0	26.04										21-39	Grade 1-3	1	24
								0-21	Low	1	9.72										21-39	Grade 1-3	0	32
								0-21	Low	1	79										21-39	Grade 1-3	0	0
								0-21	Low	0	14										21-39	Grade 1-3	0	28
								0-21	Low	1	13.08										21-39	Grade 1-3	0	4
								0-21	Low	1	26										21-39	Grade 1-3	0	8
								0-21	Low	1	69										21-39	Grade 1-3	0	16
								0-21	Low	0	13										21-39	Grade 1-3	0	4
								0-21	Low	0	67.56										21-39	Grade 1-3	0	12
								0-21	Low	0	72										21-39	Grade 1-3	0	70
								21-39	Low	0	5										21-39	Grade 1-3	0	121
								21-39	Low	1	21										21-39	Grade 1-3	0	9
								21-39	Low	1	30										21-39	Grade 1-3	0	9
								21-39	Low	0	28										21-39	Grade 1-3	0	9
								21-39	Low	0	3										21-39	Grade 1-3	0	35.5
								21-39	Low	0	35.5										21-39	Grade 1-3	0	12
								21-39	Low	0	32										21-39	Grade 1-3	0	13
								21-39	Low	1	2										21-39	Grade 1-3	0	7
								21-39	Low	0	0										21-39	Grade 1-3	0	3
								21-39	Low	0	12										21-39	Grade 1-3	1	31
								21-39	Low	0	16										21-39	Grade 1-3	0	61
								21-39	Low	1	18										21-39	Grade 1-3	1	27
								21-39	Low	1	28										21-39	Grade 1-3	0	16
								21-39	Low	0	46										21-39	Grade 1-3	0	92
								21-39	Low	0	16										21-39	Grade 1-3	0	92
								21-39	Low	0	28										21-39	Grade 1-3	0	92
								21-39	Low	1	12										21-39	Grade 1-3	1	28
								21-39	Low	1	5.2										21-39	Grade 1-3	1	71
								21-39	Low	0	13										21-39	Grade 4-5	0	46
								21-39	Low	0	4										21-39	Grade 4-5	1	12
								21-39	Low	0	32										21-39	Grade 4-5	0	32
								21-39	Low	0	7										21-39	Grade 4-5	1	26
								21-39	Low	0	3										21-39	Grade 4-5	0	39
								21-39	Low	1	192										21-39	Grade 4-5	1	32
								21-39	Low	0	11										21-39	Grade 4-5	1	8
								21-39	Low	0	16										21-39	Grade 4-5	1	26
								21-39	Low	0	16										21-39	Grade 4-5	0	43
								21-39	Low	1	32										21-39	Grade 4-5	1	96
								21-39	Low	1	12										21-39	Grade 4-5	1	48
								21-39	Low	0	19
								21-39	Low	0	40
								21-39	Low	0	6
								21-39	Low	0	61
								21-39	Low	0	4
								21-39	Low	1	26
								21-39	Low	0	70
								21-39	Low	0	166
								21-39	Low	0	29
								21-39	Low	0	3
								21-39	Low	0	43
								21-39	Low	0	16
								21-39	Low	0	121
								21-39	Low	1	156
								21-39	Low	0	48
								21-39	Low	1	5
								21-39	Low	0	9
Figure4d
The required source data have already been provided for Figure 4c.

## Sheet: Figure5
Figure5a
not applicable
Figure5b
Driver	EOR	Recurrence	PFS_mo		Driver	EOR	Recurrence	PFS_mo
NF2	Grade 1-3	0	132.66		other	Grade 1-3	0	72
NF2	Grade 1-3	1	91.38		other	Grade 1-3	0	65.7
NF2	Grade 1-3	0	13		other	Grade 1-3	0	4
NF2	Grade 1-3	0	16.5		other	Grade 1-3	0	14.47
NF2	Grade 1-3	0	110		other	Grade 1-3	1	12
NF2	Grade 1-3	0	144		other	Grade 1-3	1	30
NF2	Grade 1-3	0	50.76		other	Grade 1-3	0	34.73
NF2	Grade 1-3	0	5		other	Grade 1-3	1	95
NF2	Grade 1-3	0	7.04		other	Grade 1-3	1	125
NF2	Grade 1-3	0	94		other	Grade 1-3	0	37.33
NF2	Grade 1-3	1	60		other	Grade 1-3	1	65.16
NF2	Grade 1-3	0	59		other	Grade 1-3	0	77.73
NF2	Grade 1-3	0	10		other	Grade 1-3	0	33
NF2	Grade 1-3	1	44.41		other	Grade 1-3	0	2.28
NF2	Grade 1-3	0	49.01		other	Grade 1-3	0	152
NF2	Grade 1-3	1	9.72		other	Grade 1-3	1	23
NF2	Grade 1-3	0	61.28		other	Grade 1-3	0	125
NF2	Grade 1-3	1	47.88		other	Grade 1-3	0	74.24
NF2	Grade 4-5	0	24		other	Grade 1-3	0	19.99
NF2	Grade 4-5	0	10		other	Grade 1-3	0	26.04
NF2	Grade 4-5	1	66.58		other	Grade 1-3	0	14
NF2	Grade 4-5	1	2.67		other	Grade 1-3	0	60
NF2	Grade 4-5	1	151.32		other	Grade 1-3	0	13
NF2	Grade 4-5	1	35.46		other	Grade 1-3	0	72
NF2	Grade 4-5	1	50		other	Grade 1-3	0	2
NF2	Grade 4-5	1	15.36		other	Grade 4-5	1	3
NF2	Grade 4-5	0	14		other	Grade 4-5	0	53.2
NF2	Grade 4-5	1	11.78		other	Grade 4-5	1	13.8
NF2	Grade 4-5	1	35		other	Grade 4-5	1	7
					other	Grade 4-5	0	89
					other	Grade 4-5	0	60
					other	Grade 4-5	1	72
					other	Grade 4-5	0	64
					other	Grade 4-5	0	70
					other	Grade 4-5	1	23.5
					other	Grade 4-5	1	79
					other	Grade 4-5	1	13.08
Figure5c
The required source data for the age group 0-21 and the WHO, MC, UCSF and 1ploss have already been provided for Figure1b-e, Figure4c and Figure 5b
The adult data is published under the DOI: 10.1200/JCO.21.00784
Figure5d
Driver	WHO	Recurrence	PFS_mo		Driver	EOR	Recurrence	PFS_mo		Driver	IntS	Recurrence	PFS_mo		Driver	MC	Recurrence	PFS_mo		Driver	chr1p	Recurrence	PFS_mo		Driver	chr17q	Recurrence	PFS_mo
NF2	2	0	24		NF2	Grade 1-3	0	132.66		NF2	Int	0	10		NF2	ben	1	2.67		NF2	balanced	0	10		NF2	balanced	0	24
NF2	2	0	10		NF2	Grade 1-3	1	91.38		NF2	Int	1	66.58		NF2	ben	1	50		NF2	balanced	1	2.67		NF2	balanced	0	10
NF2	2	1	66.58		NF2	Grade 1-3	0	13		NF2	Int	1	5		NF2	ben	0	50		NF2	balanced	1	151.32		NF2	balanced	1	66.58
NF2	2	1	5		NF2	Grade 1-3	0	16.5		NF2	Int	0	14		NF2	ben	1	15.36		NF2	balanced	0	132.66		NF2	balanced	1	5
NF2	2	1	2.67		NF2	Grade 1-3	0	110		NF2	Int	1	91.38		NF2	ben	0	2.47		NF2	balanced	1	50		NF2	balanced	1	2.67
NF2	2	0	14		NF2	Grade 1-3	0	144		NF2	Int	0	144		NF2	ben	0	13		NF2	balanced	0	50		NF2	balanced	1	151.32
NF2	2	0	13		NF2	Grade 1-3	0	50.76		NF2	Int	0	7.04		NF2	ben	0	16.5		NF2	balanced	1	15.36		NF2	balanced	0	132.66
NF2	2	0	144		NF2	Grade 1-3	0	5		NF2	Int	1	44		NF2	ben	1	4		NF2	balanced	0	2.47		NF2	balanced	1	35.46
NF2	2	0	5		NF2	Grade 1-3	0	7.04		NF2	Int	0	61.28		NF2	ben	0	110		NF2	balanced	0	13		NF2	balanced	1	50
NF2	2	1	47		NF2	Grade 1-3	0	94		NF2	Int	1	47.88		NF2	ben	0	144		NF2	balanced	0	16.5		NF2	balanced	1	15.36
NF2	2	1	44.41		NF2	Grade 1-3	1	60		NF2	Low	1	2.67		NF2	ben	0	5		NF2	balanced	1	4		NF2	balanced	0	14
NF2	2	0	61.28		NF2	Grade 1-3	0	59		NF2	Low	1	151.32		NF2	ben	0	7.04		NF2	balanced	0	282		NF2	balanced	0	2.47
NF2	1	1	151.32		NF2	Grade 1-3	0	10		NF2	Low	0	132.66		NF2	ben	0	94		NF2	balanced	0	50.76		NF2	balanced	1	91.38
NF2	1	0	132.66		NF2	Grade 1-3	1	44.41		NF2	Low	1	50		NF2	ben	1	60		NF2	balanced	0	5		NF2	balanced	0	13
NF2	1	1	50		NF2	Grade 1-3	0	49.01		NF2	Low	0	50		NF2	ben	0	59		NF2	balanced	0	94		NF2	balanced	1	4
NF2	1	0	50		NF2	Grade 1-3	1	9.72		NF2	Low	1	15.36		NF2	ben	0	10		NF2	balanced	1	60		NF2	balanced	1	11.78
NF2	1	1	15.36		NF2	Grade 1-3	0	61.28		NF2	Low	0	2.47		NF2	ben	1	44.41		NF2	balanced	1	35		NF2	balanced	0	110
NF2	1	0	2.47		NF2	Grade 1-3	1	47.88		NF2	Low	0	13		NF2	ben	0	49.01		NF2	balanced	0	10		NF2	balanced	0	50.76
NF2	1	1	91.38		NF2	Grade 4-5	0	24		NF2	Low	0	16.5		NF2	ben	1	9.72		NF2	balanced	1	44.41		NF2	balanced	0	5
NF2	1	0	16.5		NF2	Grade 4-5	0	10		NF2	Low	1	4		NF2	ben	1	26		NF2	balanced	0	49.01		NF2	balanced	1	47
NF2	1	1	4		NF2	Grade 4-5	1	66.58		NF2	Low	0	282		NF2	int	0	10		NF2	balanced	1	26		NF2	balanced	1	44
NF2	1	0	282		NF2	Grade 4-5	1	2.67		NF2	Low	0	110		NF2	int	1	66.58		NF2	balanced	1	69		NF2	balanced	0	94
NF2	1	0	50.76		NF2	Grade 4-5	1	151.32		NF2	Low	0	50.76		NF2	int	1	5		NF2	balanced	0	61.28		NF2	balanced	1	60
NF2	1	1	44		NF2	Grade 4-5	1	35.46		NF2	Low	0	5		NF2	int	1	151.32		NF2	loss/seg.loss	0	24		NF2	balanced	0	59
NF2	1	0	94		NF2	Grade 4-5	1	50		NF2	Low	0	94		NF2	int	0	132.66		NF2	loss/seg.loss	1	66.58		NF2	balanced	1	35
NF2	1	1	60		NF2	Grade 4-5	1	15.36		NF2	Low	1	60		NF2	int	1	35.46		NF2	loss/seg.loss	1	35.46		NF2	balanced	1	44.41
NF2	1	0	59		NF2	Grade 4-5	0	14		NF2	Low	0	59		NF2	int	0	14		NF2	loss/seg.loss	0	14		NF2	balanced	0	49.01
NF2	1	1	35		NF2	Grade 4-5	1	11.78		NF2	Low	1	35		NF2	int	1	91.38		NF2	loss/seg.loss	1	91.38		NF2	balanced	1	9.72
NF2	1	0	10		NF2	Grade 4-5	1	35		NF2	Low	0	10		NF2	int	0	282		NF2	loss/seg.loss	1	11.78		NF2	balanced	1	26
NF2	1	0	49.01							NF2	Low	1	44.41		NF2	int	0	50.76		NF2	loss/seg.loss	0	144		NF2	balanced	1	47.88
NF2	1	1	9.72							NF2	Low	0	49.01		NF2	int	1	44		NF2	loss/seg.loss	0	7.04		NF2	gain/seg.gain	0	50
NF2	1	1	26							NF2	Low	1	9.72		NF2	int	1	35		NF2	loss/seg.loss	1	47		NF2	gain/seg.gain	0	16.5
NF2	1	1	69							NF2	Low	1	26		NF2	int	1	69		NF2	loss/seg.loss	1	44		NF2	gain/seg.gain	0	282
										NF2	Low	1	69		NF2	int	0	61.28		NF2	loss/seg.loss	0	59		NF2	gain/seg.gain	0	144
															NF2	int	1	47.88		NF2	loss/seg.loss	1	9.72		NF2	gain/seg.gain	0	7.04
															NF2	mal	0	24		NF2	loss/seg.loss	1	47.88		NF2	gain/seg.gain	0	10
															NF2	mal	1	11.78		NF2	seg.gain.loss	1	5		NF2	gain/seg.gain	1	69
															NF2	mal	1	47		NF2	seg.gain.loss	0	110		NF2	gain/seg.gain	0	61.28
Driver	WHOgrade	Recurrence	PFS_mo		Driver	EOR	Recurrence	PFS_mo		Driver	MC	Recurrence	PFS_mo		Driver	IntS	Recurrence	PFS_mo		Driver	chr1p	Recurrence	PFS_mo		Driver	chr17q	Recurrence	PFS_mo
other	1	0	53.2		other	Grade 1-3	0	72		other	ben	0	72		other	Int	0	34.73		other	balanced	0	72		other	balanced	0	65.7
other	1	1	13.8		other	Grade 1-3	0	65.7		other	ben	0	65.7		other	Int	1	95		other	balanced	0	65.7		other	balanced	1	3
other	1	0	4		other	Grade 1-3	0	4		other	ben	1	3		other	Int	0	89		other	balanced	1	3		other	balanced	0	53.2
other	1	0	23		other	Grade 1-3	0	14.47		other	ben	0	53.2		other	Int	0	60		other	balanced	0	53.2		other	balanced	1	13.8
other	1	1	30		other	Grade 1-3	1	12		other	ben	0	4		other	Int	0	152		other	balanced	1	13.8		other	balanced	0	4
other	1	1	7		other	Grade 1-3	1	30		other	ben	0	90		other	Int	1	23		other	balanced	0	4		other	balanced	0	90
other	1	0	29		other	Grade 1-3	0	34.73		other	ben	0	14.47		other	Int	0	19.99		other	balanced	0	90		other	balanced	0	14.47
other	1	0	8.5		other	Grade 1-3	1	95		other	ben	0	23		other	Int	1	23.5		other	balanced	0	14.47		other	balanced	0	23
other	1	0	77.73		other	Grade 1-3	1	125		other	ben	0	4		other	Int	0	60		other	balanced	0	23		other	balanced	1	12
other	1	1	72		other	Grade 1-3	0	37.33		other	ben	1	12		other	Int	0	2		other	balanced	0	4		other	balanced	0	34.73
other	1	0	64		other	Grade 1-3	1	65.16		other	ben	1	30		other	Low	0	72		other	balanced	1	12		other	balanced	1	125
other	1	1	32		other	Grade 1-3	0	77.73		other	ben	1	7		other	Low	0	65.7		other	balanced	1	30		other	balanced	0	89
other	1	0	33		other	Grade 1-3	0	33		other	ben	0	34.73		other	Low	1	3		other	balanced	1	7		other	balanced	0	29
other	1	0	2.28		other	Grade 1-3	0	2.28		other	ben	1	95		other	Low	0	53.2		other	balanced	1	125		other	balanced	0	8.5
other	1	0	152		other	Grade 1-3	0	152		other	ben	1	125		other	Low	1	13.8		other	balanced	0	60		other	balanced	0	37.33
other	1	1	23		other	Grade 1-3	1	23		other	ben	0	89		other	Low	0	4		other	balanced	0	29		other	balanced	1	65.16
other	1	0	125		other	Grade 1-3	0	125		other	ben	0	29		other	Low	0	90		other	balanced	0	8.5		other	balanced	1	72
other	1	0	74.24		other	Grade 1-3	0	74.24		other	ben	0	8.5		other	Low	0	14.47		other	balanced	0	37.33		other	balanced	0	64
other	1	0	19.99		other	Grade 1-3	0	19.99		other	ben	0	37.33		other	Low	0	23		other	balanced	1	65.16		other	balanced	0	47
other	1	1	23.5		other	Grade 1-3	0	26.04		other	ben	1	65.16		other	Low	0	4		other	balanced	0	77.73		other	balanced	1	32
other	1	1	79		other	Grade 1-3	0	14		other	ben	0	77.73		other	Low	1	12		other	balanced	1	72		other	balanced	0	33
other	1	0	14		other	Grade 1-3	0	60		other	ben	1	72		other	Low	1	30		other	balanced	0	64		other	balanced	0	2.28
other	1	1	13.08		other	Grade 1-3	0	13		other	ben	0	64		other	Low	1	7		other	balanced	0	47		other	balanced	0	70
other	1	0	13		other	Grade 1-3	0	72		other	ben	0	47		other	Low	1	125		other	balanced	1	32		other	balanced	1	23
other	1	0	67.56		other	Grade 1-3	0	2		other	ben	1	32		other	Low	0	29		other	balanced	0	2.28		other	balanced	0	125
other	1	0	72		other	Grade 4-5	1	3		other	ben	0	33		other	Low	0	8.5		other	balanced	0	70		other	balanced	0	74.24
other	2	0	72		other	Grade 4-5	0	53.2		other	ben	0	2.28		other	Low	0	37.33		other	balanced	0	125		other	balanced	0	19.99
other	2	0	65.7		other	Grade 4-5	1	13.8		other	ben	0	70		other	Low	1	65.16		other	balanced	0	74.24		other	balanced	0	26.04
other	2	1	3		other	Grade 4-5	1	7		other	ben	0	152		other	Low	0	77.73		other	balanced	0	26.04		other	balanced	1	23.5
other	2	0	90		other	Grade 4-5	0	89		other	ben	0	125		other	Low	1	72		other	balanced	1	79		other	balanced	1	79
other	2	0	14.47		other	Grade 4-5	0	60		other	ben	0	74.24		other	Low	0	64		other	balanced	0	14		other	balanced	0	14
other	2	0	4		other	Grade 4-5	1	72		other	ben	0	26.04		other	Low	0	47		other	balanced	0	13		other	balanced	0	60
other	2	1	12		other	Grade 4-5	0	64		other	ben	1	79		other	Low	1	32		other	balanced	0	72		other	balanced	0	13
other	2	0	34.73		other	Grade 4-5	0	70		other	ben	0	14		other	Low	0	33		other	loss/seg.loss	0	152		other	balanced	0	67.56
other	2	1	95		other	Grade 4-5	1	23.5		other	ben	1	13.08		other	Low	0	2.28		other	loss/seg.loss	1	13.08		other	balanced	0	72
other	2	1	125		other	Grade 4-5	1	79		other	ben	0	60		other	Low	0	70		other	loss/seg.loss	0	34.73		other	balanced	0	2
other	2	0	89		other	Grade 4-5	1	13.08		other	ben	0	13		other	Low	0	125		other	loss/seg.loss	1	95		other	gain/seg.gain	0	72
other	2	0	60							other	ben	0	67.56		other	Low	0	74.24		other	loss/seg.loss	0	89		other	gain/seg.gain	0	4
other	2	0	37.33							other	ben	0	72		other	Low	0	26.04		other	loss/seg.loss	0	33		other	gain/seg.gain	1	7
other	2	1	65.16							other	ben	0	2		other	Low	1	79		other	loss/seg.loss	1	23		other	gain/seg.gain	0	60
other	2	0	47							other	int	1	13.8		other	Low	0	14		other	loss/seg.loss	0	19.99		other	gain/seg.gain	0	77.73
other	2	0	70							other	int	0	60		other	Low	1	13.08		other	loss/seg.loss	1	23.5		other	gain/seg.gain	0	152
other	2	0	2							other	int	1	23		other	Low	0	13		other	loss/seg.loss	0	60		other	gain/seg.gain	1	13.08
										other	int	0	19.99		other	Low	0	67.56		other	loss/seg.loss	0	67.56		other	gain/seg.gain	1	30
										other	int	1	23.5		other	Low	0	72		other	loss/seg.loss	0	2		other	gain/seg.gain	1	95

## Sheet: SI Figure1
SI Figure1a
Sex	PR_H
Female	287
Female	263
Female	255
Female	252
Female	240
Female	231
Female	227
Female	226
Female	217
Female	213
Female	211
Female	197
Female	196
Female	193
Female	190
Female	190
Female	182
Female	176
Female	84
Female	75
Female	43
Female	31
Male	300
Male	291
Male	277
Male	277
Male	277
Male	219
Male	208
Male	208
Male	205
Male	203
Male	194
Male	193
Male	190
Male	187
Male	182
Male	174
Male	170
Male	169
Male	137
Male	128
Male	74
Male	68
Male	66
Male	48
Male	32
Male	26
Male	20
Male	15
Male	8
Male	3
SI Figure1b
The calls for chromosomal gains and losses, amplifications and deletions were based on copy-number profiles derived from DNA methylation data.
The DNA methylation data have been deposited in deposited in GEO: GSE317578
SI Figure1b-d
The required source data have already been provided for Figure 4c.

## Sheet: SI Figure2
SI Figure2
The calls for chromosomal gains and losses, amplifications and deletions were based on copy-number profiles derived from DNA methylation data.
The DNA methylation data have been deposited in deposited in GEO: GSE317578
The adult data is published under the DOI: 10.1200/JCO.21.00784

## Sheet: SI Figure3
SI Figure3a
Age_Kohorte	MC	B_cell	Basophil	Blood_Cell_Progenitor	Cancer	CD4_T_cell	CD8_T_cell	Endothelium	Eosinophil	Fibroblast	Glia	Microglia	Monocyte	Natural_Killer	Neuron	Neutrophil	T_reg
22-39	ben	0	0.0260585	0.0032	0.154668	0.0026	0	0.480334	0.00766	0.149021	0.0585621	0.0335068	0	0	0.0616509	0.0120504	0
22-39	ben	0	0.0267759	0	0.272991	0.00489	0	0.363403	0	0.17649	0.0171243	0.0627184	0.0201739	0.0168652	0.051512	0.0069	0
0-21	SMARCE1	0	0	0.0899082	0.715346	0	0	0.0471318	0	0.0116565	0	0.0540167	0	0	0.0483909	0.00394	0
0-21	ben	0	0.00951	0.016003	0.283389	0	0	0.324201	0.0011	0.14687	0.0216757	0.126358	0.00732	0	0.0254947	0.0134915	0.0141619
0-21	ben	0	0.0144434	0.0272702	0.252986	0	0	0.275072	0	0.142296	0.0526757	0.122308	0.0154169	0.00359	0.0452017	0.0152961	0.0320281
0-21	int	0	0	0.0230472	0.499606	0	0	0.170152	0	0.116429	0	0.0973379	0.0141444	0	0.0301966	0.0143403	0.0157063
0-21	int	0	0	0.0253535	0.319173	0.016435	0	0.309195	0.00476	0.119532	0.0455139	0.0903848	0	0	0.0623795	0.0139477	0.00429
0-21	int	0	0.0136879	0.014864	0.299957	0	0	0.209067	0	0.0878516	0.0703299	0.102799	0.0302432	0.0252453	0.0882246	0.0113724	0.0733889
0-21	ben	0	0.013969	0	0.202116	0.00478	0	0.38325	0	0.136262	0.026254	0.152061	0.0028	0	0.0530953	0.0183765	0.00824
0-21	ben	0	0	0.0601982	0.320174	0.00578	0.00313	0.227812	0	0.091107	0.0367296	0.138255	0.0391807	0.0150427	0.0488494	0.00839	0.0210998
0-21	SMARCE1	0	0.00707	0.0700206	0.642054	0	0	0.10668	0	0.0208898	0.0259234	0.0150344	0	0.00138	0.069374	0.00646	0.0220565
0-21	ben	0	0.0126521	0.0209999	0.135995	0.00962	0	0.461935	0.00338	0.173898	0.0583613	0.0289013	0	0.00582	0.0693535	0.0073	0.000986
22-39	ben	0	0	0.00879	0.45276	0	0	0.31197	0.00277	0.071514	0	0.017811	0.0208605	0	0.0362953	0.0471698	0.0138005
0-21	ben	0	0.0219971	0.00798	0.265685	0	0	0.217089	0	0.198026	0.0787145	0.113475	0.0117772	0.0214418	0.0708344	0.00899	0.00127
22-39	int	0	0.0136764	0.0254554	0.394582	0	0	0.195777	0	0.127002	0.0325655	0.0374145	0.0109565	0	0.0241675	0.14087	0.000375
22-39	int	0	0.0047	0	0.48716	0	0	0.219497	0	0.116771	0.0297202	0.0712579	0.00664	0	0.0418573	0.0161531	0
22-39	int	0	0.0348545	0.00224	0.641761	0	0	0.112088	0	0.111866	0	0.0193825	0.00297	0	0.0412935	0.0326243	0.00349
22-39	int	0	0.00205	0.0293776	0.74524	0	0	0.0624558	0.00915	0.0978909	0	0.0219861	0.0136175	0	0.00698	0.00528	0
22-39	ben	0	0.0175007	0.0215542	0.378147	0.0115382	0	0.25318	0	0.13571	0.0387346	0.0872421	0.00118	0.00358	0.0488161	0.0173518	0.00228
22-39	ben	0	0.00803	0.00375	0.256526	0.00335	0	0.350143	0.00377	0.0946489	0.0478602	0.0944468	0.0352115	0.0133649	0.0805538	0.0228108	0.0133954
22-39	ben	0	0.0274873	0	0.344967	0.00633	0	0.337397	0	0.147286	0	0.0665612	0.0383342	0.0108763	0.0102187	0.00638	0.00893
22-39	ben	0	0.0321545	0.0130466	0.19571	0.00249	0	0.316187	6.09e-05	0.115577	0.0383025	0.143881	0.0792357	0.00535	0.0835357	0.00903	0
22-39	ben	0	0.0214728	0.0190863	0.255204	0	0	0.32299	0	0.118124	0.061643	0.0532167	0.0248725	0	0.0586533	0.0324435	0.0187897
22-39	ben	0	0.0121554	0.0140323	0.426501	0	0	0.302945	0	0.0893112	0	0.0534316	0	0	0.0396436	0.0181535	0.0189596
22-39	mal	0.0046	0.0156919	0.0661421	0.409003	0	0	0.18695	0	0.127062	0	0.0460052	0.0249027	0	0	0.0192005	0.06256
22-39	ben	0	0.0134524	0	0.221857	0	0	0.472913	0	0.0831787	0.0308288	0.0358331	0.0211863	0	0.0255761	0.0336069	0.0253071
22-39	int	0	0.00863	0.0141207	0.410384	0	0	0.246354	0	0.112414	0.0292975	0.0905981	0.0145051	0	0.0482956	0.0172643	0.0118961
22-39	int	0	0.0302718	0	0.498439	0	0	0.154921	0	0.133339	0.007	0.0890373	0.0392444	0	0.00453	0	0
0-21	ben	0	0.0141087	0.0189592	0.117093	0.0130553	0	0.469544	0	0.163562	0.0508032	0.0876193	0.0249552	0.0126457	0.0403961	0.00646	0
22-39	ben	0	0.00252	0.030047	0.247216	0	0	0.39226	0	0.144832	0.0289568	0.0498962	0.0108457	0	0.0588958	0.0213033	0
22-39	ben	0.0279304	0.0203875	0.0464969	0.165097	0.0238826	0.0450279	0.268355	0	0.0804039	0.0160876	0.0909116	0.0668868	0.00803	0.0268838	0.0168595	0.0798182
22-39	ben	0	0	0	0.258273	0	0	0.468198	0	0.165951	0.00191	0.0475717	0	0	0.0201276	0.0363394	0
0-21	ben	0	0	0	0.201024	0.0165812	0	0.201993	0.00281	0.172763	0.0153349	0.214648	0.148381	0.00479	0.0447348	0	0
22-39	ben	0	0.0287294	0	0.229	0	0	0.407172	0	0.106465	0.0719722	0.0487865	0.0102122	0	0.0638031	0.00885	0.00736
22-39	ben	0	0.0167388	0	0.228437	0	0	0.412224	0.0148766	0.114383	0.08091	0.0279448	0.0142034	0.00171	0.0673313	0.011834	0.0147172
22-39	ben	0	0.022609	0	0.22069	0	0	0.321331	0	0.142079	0.0519636	0.0402037	0.0373202	0.0112859	0.0699951	0.0461767	0.0360787
22-39	ben	0	0.0133148	0	0.194921	0	0	0.346299	0.0056	0.0994634	0.0617534	0.139323	0.0485842	0.0189185	0.0569666	0.00619	0.026352
0-21	ben	0	0	0	0.167708	0.0115487	0	0.356731	0.00948	0.137596	0.060011	0.152485	0.0563945	0.0101996	0.0662382	0.000423	0
22-39	ben	0	0.00123	0	0.249567	0	0.00437	0.150901	0	0.100578	0.0494567	0.181265	0.126118	0.0199094	0.0631956	0	0.0778019
0-21	int	0	0.00246	0	0.274518	0	0	0.291091	0.0142703	0.152285	0.0851674	0.0645333	0.0131172	0.0213372	0.0827814	0.0127753	0.0179785
0-21	SMARCE1	0.0141753	0.0194005	0.0154108	0.737942	0.0147615	0	0.00743	0.00401	0.0402674	0	0.0441034	0.0213212	0.0198071	0.0939703	0.0200105	0
22-39	ben	0	0.0454253	0	0.255796	0	0	0.238482	0.00975	0.172422	0.0417299	0.0900202	0.00657	0	0.0428042	0.00983	0.0299001
22-39	ben	0	0.0586424	0	0.307359	0	0	0.195282	0	0.153405	0.101398	0.0373211	0.0108672	0	0.0480002	0.0207232	0.0187048
0-21	int	0	0.0135165	0	0.315962	0.0128829	0	0.209416	0.0112762	0.149728	0.0336197	0.163092	0.00972	0.0118111	0.0672127	0.00872	0.0100566
0-21	ben	0.00808	0.0115605	0.00856	0.115396	0.00244	0	0.362163	0.012351	0.0872444	0.0906868	0.0994747	0.0573586	0.0187314	0.114692	0.0100991	0.0317068
0-21	SMARCE1	0.0120881	0.0217705	0.00574	0.391101	0.000593	0	0.050106	0.010267	0.0572736	0.0625847	0.152895	0.0613814	0.0297171	0.13633	0.0319677	0.0443036
0-21	ben	0	0.0270912	0	0.189019	0	0	0.232672	0.0014	0.26451	0.0491705	0.11464	0.0450591	0	0.0289868	0.00453	0.0196999
22-39	ben	0	0.000329	0	0.231291	0	0	0.240584	0.00526	0.209508	0.0606444	0.112421	0.053779	0.0139471	0.0482804	0	0.0311978
0-21	int	0	0.00547	0	0.278863	0.0229144	0	0.259685	0.0117006	0.108413	0.048717	0.141528	0.034637	0.0166618	0.0591672	0.0103346	0.0231458
0-21	mal	0	0.0309541	0	0.348351	0	0	0.125222	0.00063	0.194922	0.0762932	0.0403169	0	0	0.0320389	0.0287387	0.0373331
0-21	int	0	0.0216981	0	0.39329	0	0	0.238911	0	0.190171	0.0630269	0.0287745	0	0.00211	0.0446713	0.012391	0.00668
0-21	ben	0	0.016072	0	0.262332	0	0	0.281368	0	0.140861	0.0576289	0.083533	0.0780047	0.0044	0.0540518	0.00994	0.020496
0-21	ben	0	0.0163594	0	0.233114	0	0	0.279649	0.00642	0.110723	0.0609837	0.134285	0.061024	0	0.0685465	0.00142	0.0280136
0-21	ben	0	0.0135902	0	0.162455	0	0	0.176514	0	0.137439	0.0282234	0.227436	0.13721	0	0.0223184	0.0129192	0.0486236
22-39	int	0	0.0210144	0	0.307596	0	0	0.158493	0.00894	0.0932082	0.0472193	0.160481	0.0736835	0.024923	0.0583263	0.00203	0.053522
22-39	mal	0.00683	0	0.000343	0.474419	0	0	0.187753	0	0.171571	0	0.0370286	0.0494049	0	0	0.00745	0.0207007
0-21	int	0	0.031612	0	0.449908	0	0	0.0940165	0	0.177093	0.00904	0.106631	0.0398122	0	0.00832	0.0101202	0.01013
0-21	ben	0	0.0297417	0	0.238687	0	0	0.177364	0	0.168186	0.0563184	0.143534	0.0538681	0	0.03259	0.00613	0.0356725
0-21	ben	0	0.00513	0	0.191202	0	0	0.167338	0	0.0976449	0.0435677	0.295178	0.117908	0	0.00351	0.0074	0.0290927
0-21	int	0	0.0149307	0	0.440607	0	0	0.191536	0.00368	0.118953	0.0328481	0.0849851	0.0330836	0	0.0304839	0.00686	0.0291379
0-21	ben	0	0.0412628	0	0.315926	0	0	0.173299	0	0.166683	0.0737455	0.0678767	0.00794	0	0.0391843	0.00901	0.0425677
0-21	int	0	0.0239491	0	0.510481	0	0	0	0	0.0474853	0	0	0	0	0.0674147	0.0473311	0.0761414
0-21	int	0	0.053088	0	0.402745	0	0	0.0380371	0	0.17092	0.0918453	0.0219661	0	0	0.0507837	0.0312375	0.0513872
0-21	ben	0	0.0162745	0	0.317254	0	0	0.263077	0	0.165822	0.0207587	0.115823	0.0315128	0	0.0149582	0.0085	0.0336283
0-21	ben	0	0	0	0.269767	0	0	0.267668	0.0126991	0.210288	0.0201081	0.112332	0.0274182	0	0.0274429	0.0220947	0.0158926
0-21	SMARCE1	0.00753	0.0346317	0	0.644991	0	0	0	0	0.0593112	0.0295774	0.0383202	0	0	0.0515898	0.0217924	0.0365362
0-21	int	0	0.0163259	0	0.381265	0	0	0.183601	0	0.0971109	0.0561487	0.145291	0.0214846	0.00942	0.0655168	0.0158176	0.0301122
0-21	ben	0	0.00202	0	0.195523	0	0	0.254501	0	0.223435	0.0611242	0.149943	0.0192082	0.011258	0.0443327	0.0173926	0.0177448
0-21	ben	0	0.01849	0	0.156845	0	0.00329	0.175832	0	0.103991	0.0355993	0.278436	0.111684	0.0222946	0.020936	0	0.07509
0-21	ben	0	0	0	0.117888	0	0.00153	0.163679	0	0.0962128	0.0292252	0.266327	0.229178	0.0144715	0.037824	0	0.0495161
0-21	ben	0	0.00949	0	0.267876	0	0	0.323694	0	0.19649	0.0669895	0.0270826	0	0	0.051554	0.0174358	0.0160756
0-21	int	0	0	0	0.317384	0	0	0.292005	0	0.141852	0.0287674	0.123961	0.0115527	0.0016	0.00969	0.0236304	0.0361286
22-39	ben	0	0	0	0.31091	0	0	0.293518	0.00999	0.0985482	0.0130533	0.0654783	0.0377444	0	0.072213	0.0499982	0.0588505
0-21	int	0	0	0	0.341857	0	0	0.200544	0.00647	0.134419	0.0329176	0.117006	0.0610652	0.0113273	0.0699567	0.0173426	0.0204023
22-39	ben	0	0.00661	0	0.221842	0.00948	0	0.408354	0.00714	0.0571542	0.0506625	0.042997	0	0.00415	0.0901643	0.0571952	0.0465399
0-21	mal	0	0.0109735	0.00557	0.491374	0	0	0.203109	0	0.165646	0	0.0584147	0.039617	0	0	0.00439	0.0136628
0-21	ben	0	0.0176056	0	0.292373	0	0	0.289874	0	0.141103	0.0259998	0.114819	0.0345075	0	0.0267692	0.0147162	0.0256422
0-21	ben	0.00587	0.013811	0	0.209799	0.0191234	0	0.363968	0.00655	0.0784206	0.0724513	0.121592	0.0371077	0.0147553	0.0689465	0.00506	0.0124119
0-21	ben	0	0.0340089	0	0.218739	0	0	0.218187	0	0.156047	0.0544545	0.146562	0.0688692	0	0.0236293	0.0103579	0.0399437
0-21	ben	0	0	0	0.235429	0	0	0.244649	0.0033	0.140658	0.049478	0.208025	0.0492539	5.42e-05	0.0412816	0.00184	0.0237303
22-39	ben	0	0	0	0.226818	0	0	0.318637	0.00988	0.153138	0.0434976	0.141259	0.0444402	0	0.0540461	0.00451	0.0271606
0-21	ben	0	0.0135374	0	0.190255	0	0	0.257392	0	0.145162	0.0959484	0.12222	0.0758836	0.0138894	0.0741032	0.00275	0.0339306
0-21	ben	0	0.000353	0	0.154839	0.0198654	0	0.433333	0.0154495	0.144399	0.0343116	0.0459029	0.0425189	0.0204918	0.0872632	0.0222123	0
22-39	int	0	0.0122977	0	0.342593	0	0	0.230632	0.00681	0.153295	0.0494395	0.0977949	0.044961	0.00889	0.0607452	0.0104059	0.0155623
22-39	ben	0	0.0139307	0	0.198202	0.0031	0	0.336204	0.0115733	0.143324	0.0925563	0.0593073	0.0276086	0.0013	0.0998392	0.0174438	0.0140126
0-21	ben	0	0.00902	0	0.201758	0	0	0.168286	0.00582	0.198929	0.0247376	0.238464	0.0949293	0.00132	0.05181	0	0.0185829
0-21	int	0	0	0	0.261148	0	0	0.299591	0.0175539	0.141499	0.0468922	0.10583	0.0602415	0	0.0607675	0.0102635	0.0188818
22-39	SMARCE1	0.0159738	0.0153586	0	0.439176	0.0407576	0	0.0212789	0.0177524	0.0617899	0.0533685	0.134788	0.0692052	0.0396174	0.136832	0.00141	0.0115461
0-21	ben	0	0.0213488	0	0.1255	0.00193	0	0.406283	0.00429	0.147591	0.0806629	0.080501	0.0251441	0.0165406	0.104067	0.0149395	0
0-21	SMARCE1	0.0115082	0.0163634	0.0283721	0.483962	0.0156339	0	0.0451249	0.00872	0.0650784	0.0258712	0.101273	0.0657383	0.029983	0.103274	0.0234688	0.0228083
0-21	ben	0	0.0155528	0	0.140062	0.0106751	0	0.185257	0	0.146743	0.0494064	0.259452	0.108305	0.017407	0.0542386	0	0.0252877
0-21	SMARCE1	0.00823	0.0163247	0.0029	0.464836	0.0133607	0	0.119421	0.0153783	0.0643525	0.0648266	0.0712402	0.0290454	0.0267871	0.13056	0.0180793	0.00743
0-21	ben	0	0.0217938	0	0.207016	0.00908	0	0.165507	5.62e-05	0.124057	0.115436	0.146098	0.0890656	0.0277918	0.11096	0.00534	0.0347428
22-39	SMARCE1	0	0.0123653	0.026714	0.474515	0.0191102	0	0.0365787	0.00729	0.0476943	0.0452347	0.112878	0.0671052	0.0303885	0.110544	0.0345856	0.0170819
0-21	int	0	0	0	0.390368	0.0139608	0	0.216546	0.00732	0.135943	0	0.131071	0.0624347	0.0176711	0.0385105	0.0156189	0
22-39	ben	0	0.0178538	0	0.205838	0	0	0.43608	0.0106373	0.100265	0.0684636	0.0526585	0	0	0.0699006	0.0193897	0
22-39	ben	0	0.0188025	0	0.269224	0.0100335	0	0.259824	0	0.0931215	0.0610834	0.163342	0.0622009	0.0102497	0.0399271	0.00122	0.0250755
0-21	int	0	0.0228526	0	0.420585	0.00863	0	0.148948	0.00953	0.145279	0.0464073	0.060751	0.0289836	0.0126069	0.103369	0.0185995	0.0185781
22-39	ben	0	0.000297	0	0.0978231	0	0	0.3281	0.00915	0.181188	0.0791189	0.153633	0.0686358	0.0121942	0.0631502	0	0.0201955
22-39	ben	0	0.007	0	0.102878	0	0	0.285821	0.00884	0.225211	0.0619911	0.142333	0.0615693	0.00329	0.0685256	0	0.0551851
22-39	int	0	0.000424	0	0.305211	0	0	0.189009	0.00419	0.116012	0.0412918	0.0752147	0.123895	0.008	0.0968887	0.0339567	0.0563165
0-21	ben	0	0	0	0.122481	0	0	0.197608	0	0.168316	0.0453689	0.241218	0.120595	0.001	0.0652619	0	0.0416724
22-39	int	0	0.0368349	0	0.566091	0	0	0.146928	0	0.0995726	0.0184875	0.0117563	0	0	0.0437254	0.021532	0.0219705
22-39	int	0	0.00582	0	0.401774	0.0261438	0	0.157957	0	0.123898	0.029714	0.144489	0.0645873	0	0.0463014	0.00914	0.0142436
0-21	ben	0	0.0138951	0	0.289158	0	0	0.215749	0	0.140804	0.0281241	0.177661	0.0633988	0	0.0200276	0	0.0329914
0-21	ben	0	0.0259108	0	0.268126	0	0	0.207388	0	0.162868	0.0468404	0.0966913	0.036202	0	0.0530152	0.0145762	0.0348124
0-21	ben	0	0.0342008	0	0.165384	0	0	0.30824	0	0.17491	0.0959475	0.108157	0.0242115	0.00934	0.0397838	0.0115459	0.0171862
0-21	int	0	0.0349337	0	0.312703	0	0	0.188775	0	0.11012	0.0670327	0.139058	0.0592791	0	0.0750577	0.0144055	0.031009
0-21	int	0	0	0	0.340194	0	0	0.315296	0	0.114935	0.0311616	0.101501	0.0448839	0	0	0.0217088	0
0-21	ben	0	0.016802	0	0.290302	0	0	0.305838	0.00116	0.0977882	0.035278	0.125883	0.018365	0	0.0222947	0.0231233	0.031557
0-21	ben	0	0.0333303	0	0.291546	0	0	0.148446	0	0.146812	0.106843	0.0914711	0.00414	0	0.0398424	0.0227934	0.0493503
0-21	ben	0	0.0202334	0	0.429621	0	0	0.26702	0	0.112839	0.0432354	0.0274291	0	0	0.0126962	0.0249609	0.0154956
0-21	int	0	0.013199	0	0.502529	0	0	0.190283	0	0.141815	0.0286578	0.0377292	0.00909	0	0.0459894	0.0213114	0.0139808
0-21	ben	0	0.00605	0	0.351379	0	0	0.185993	0.010101	0.174594	0.0584798	0.0818861	0	0	0.0200931	0.0308556	0.0239861
0-21	ben	0.0172542	0.0271365	0	0.18745	0	0	0.239281	0	0.159537	0.0574061	0.0575871	0.0427912	0.0069	0.0189123	0.0346197	0.108501
0-21	ben	0	0.0379476	0	0.357312	0	0	0.288349	0	0.116585	0.0744765	0	0	0	0.0776897	0.0315961	0.0178978
0-21	ben	0.0350703	0	0	0.375729	0	0	0	0	0.140249	0.0157904	0.0732944	0	0	0.0979411	0.0515446	0.0521321
0-21	ben	0	0.00845	0	0.223238	0	0	0.382904	0.00492	0.145675	0.0490336	0.115824	0.0662707	0	0.0534602	0	0
22-39	ben	0	0.0177499	0	0.165185	0	0	0.260529	0	0.0988215	0.0499865	0.161728	0.143145	0.00918	0.0317017	0	0.0578479
0-21	SMARCE1	0	0.0710424	0	0.585667	0	0	0	0	0.0339767	0.0128922	0.0471377	0	0	0.0323392	0.0447769	0.035784
0-21	int	0	0.0265214	0	0.324923	0	0	0.319791	3.81e-05	0.107605	0.0525422	0.0675897	0	0	0.036375	0.0188139	0.0174549
0-21	int	0.00995	0.0333707	0	0.398711	0	0	0.0529685	0	0.107319	0.0312529	0.147119	0.0273707	0	0.0140769	0.0323298	0.0394784
0-21	int	0	0.0141021	0	0.456477	0	0	0.244188	0	0.116239	0.0213289	0.039407	0	0	0.0348689	0.0203317	0.00438
0-21	ben	0	0.0242738	0	0.23915	0	0	0.20157	0	0.171758	0.0748433	0.0455499	0	0	0.052712	0.03575	0.0470642
0-21	ben	0	0.0257181	0	0.231477	0.000466	0	0.341385	0.00313	0.147969	0.0449619	0.0592659	0.0322426	0	0.0518168	0.0242196	0.025333
0-21	mal	0	0.0053	0	0.455802	0	0	0.238599	0	0.174904	0	0.065892	0.00346	0	0	0.0291811	0
0-21	SMARCE1	0.0223672	0.0281313	0	0.379136	0.00629	0	0.0836267	0.0132568	0.0322518	0.0727241	0.141731	0.048405	0.031171	0.153197	0.0115966	0.0372578
0-21	ben	0	0.0240652	0	0.330119	0	0	0.198647	0	0.132696	0.0692498	0.07341	0	0	0.028585	0.0410486	0.0343613
0-21	mal	0	0.0106031	0	0.374759	0	0	0.238303	0	0.1629	0.00963	0.0749325	0.0202612	0	0.00805	0.045901	0.00707
0-21	ben	0.00821	0.0181407	0	0.220702	0.00437	0	0.286518	0	0.0703213	0.0754098	0.0642922	0.0422943	0.0217693	0.06769	0.10617	0.0375306
0-21	SMARCE1	0.020198	0.0307662	0	0.574996	0	0	0.0520758	0	0.0640412	0.0348689	0.068934	0	0	0.0662497	0.0368598	0.0198109
0-21	ben	0	0	0	0.122222	0.00326	0.00773	0.268353	0.00138	0.178127	0.0337765	0.200929	0.0583776	0	0.061753	0.0270658	0.0269237
0-21	ben	0	0.0091	0	0.217739	0	0	0.366394	0.00634	0.12038	0.0509253	0.0846824	0.0416336	1.73e-05	0.0591822	0.030234	0.0160726
0-21	ben	0	0.0190145	0	0.183802	0	0	0.133226	0	0.142323	0.018916	0.256727	0.163256	0	0.00445	0	0.0496871
0-21	int	0	0.0127536	0	0.438649	0	0	0.144224	0	0.141316	0.0250886	0.103697	0.00804	0	0.0473254	0.0260522	0.0274127
0-21	ben	0	0.0148762	0	0.275465	0	0	0.197303	0.00266	0.0951539	0.070109	0.160893	0.0705573	0.0231336	0.062605	0.0041	0.0465375
0-21	ben	0	0.0103727	0	0.22456	0	0	0.102868	0	0.148055	0.0402163	0.282188	0.115963	0	0.0111757	0	0.038022
0-21	ben	0	0.0153698	0	0.397841	0	0	0.159526	0	0.183274	0.0199427	0.0687224	0.0294722	0	0.00257	0.0239887	0.0336091
0-21	ben	0.00132	0.0259792	0	0.142139	0	0	0.407628	0.000533	0.174989	0.037443	0.108875	0.0401025	0.0165066	0.0539462	0.00857	0.0101959
0-21	ben	0	0.0193497	0	0.138302	0	0	0.349041	0	0.127212	0.0623348	0.144718	0.0229453	0	0.0337646	0.0215633	0.0467852
0-21	ben	0	0.0153474	0	0.191588	0.0015	0	0.3605	0	0.162486	0.0615707	0.100215	0.00273	0	0.0531312	0.0207376	0.0120863
0-21	ben	0.00232	0.0193567	0	0.256346	0.00667	0	0.256843	0	0.174975	0.0784359	0.0914144	0.00687	0.00597	0.0515261	0.0242417	0.0185859
0-21	ben	0	0.0204189	0	0.259317	0	0	0.153541	0	0.118157	0.0218097	0.228119	0.118262	0.00495	0.00543	0	0.0419712
0-21	int	0	0.0188017	0	0.35434	0	0	0.219226	0	0.10277	0.0443045	0.125965	0.0425848	0	0.0260823	0.0171611	0.0426487
0-21	int	0	0.0297828	0	0.418639	0	0	0.20159	0.000499	0.105906	0.0465453	0.037935	0.0307156	0	0.0826166	0.0275055	0.0279076
22-39	ben	0	0.0136588	0	0.263596	0	0	0.151234	0	0.136615	0.0613545	0.202298	0.0869619	0.0178007	0.0597139	0	0.0303718
0-21	ben	0	0.0247353	0	0.0995934	0.0446927	0	0.393973	0.00317	0.186827	0.0711396	0.0751126	0.036376	0.00447	0.076791	0	0
0-21	int	0.00146	0.00196	0	0.42067	0	0	0.237285	0.000221	0.10149	0.0630435	0.056415	0.011897	0	0.0616237	0.0183988	0.0126435
0-21	SMARCE1	0.0172236	0.0152969	0	0.546042	0.013333	0	0.0768143	0.00409	0.0354888	0.0387604	0.08296	0.0490486	0.0217102	0.0845253	0.0101363	0.0261784
22-39	ben	0	0	0	0.275298	0	0	0.30814	0.00127	0.0990656	0.0263112	0.0991075	0.0170162	0.0076	0.102598	0.0316137	0.0487945
0-21	SMARCE1	0	0.0504349	0	0.524486	0	0	0	0	0.0500068	0.0825868	0.0451427	0	0	0.0904038	0.0462223	0.0673883
0-21	SMARCE1	0	0.0923264	0	0.54456	0	0	0.0267271	0.00417	0.105197	0.0697938	0.0155724	0	0	0.0683977	0.016629	0.0307643
22-39	SMARCE1	0	0.0692388	0	0.656466	0	0	0	0	0.0346025	0.0337145	0.0238459	0	0	0.0669472	0.0212738	0.0749707
0-21	SMARCE1	0	0.0278355	0	0.330182	0	0	0	0.0330436	0	0.00472	0	0	0	0.194002	0.0630813	0.0813699
22-39	ben	0	0.00678	0	0.381249	0	0	0.313966	0.00279	0.124724	0.000559	0.0153002	0.0145845	0	0.0664241	0.0348304	0.0459816
22-39	ben	0.00109	0.0133428	0	0.221398	0.00976	0	0.240188	0	0.143755	0.0614953	0.125632	0.0734135	0.0272227	0.0673424	0	0.0457472
0-21	ben	0	0.0114597	0	0.0617902	0.00642	0	0.20573	0.00381	0.27291	0.0334205	0.238246	0.0805454	0	0.070493	0	0.015649
0-21	ben	0	0.0068	0	0.256335	0	0	0.138156	0.00587	0.177374	0.0146082	0.225249	0.107591	0.00972	0.0512846	0	0.0307084
0-21	ben	0	0.0122382	0	0.226676	0.0103974	0	0.335546	0.0115631	0.117565	0.0522663	0.0963047	0.0186716	0.00836	0.077139	0.0240013	0.0401424
0-21	ben	0	0	0	0.221411	0	0	0.150281	0.00734	0.183169	0.038989	0.185045	0.0621999	0.00686	0.10173	0.00758	0.0383319
0-21	ben	0	0.00299	0	0.159249	0	0	0.182159	0.00659	0.165112	0.0693167	0.18116	0.101594	0.00718	0.080642	0	0.0570322
22-39	ben	0	0.0343143	0	0.244965	0.00228	0	0.337856	0.000486	0.0897654	0.0878209	0.0824609	0.00829	0.0103427	0.0519337	0.0179078	0.0235413
22-39	ben	0	0.00305	0	0.200902	0	0	0.391827	0	0.117569	0.051461	0.0635295	0.03859	0	0.0898163	0.0333922	0.0219342
0-21	int	0	0.00521	0	0.425686	0	0	0.223946	0.00545	0.0605125	0.0652215	0.0857365	0.0298847	0.00505	0.0769121	0.0203346	0.0203214
22-39	ben	0	0.00877	0	0.118942	0.00141	0	0.391159	0.0111089	0.152459	0.0698575	0.0645836	0.0135472	0.0204479	0.0998612	0.0499409	0.0186533
0-21	SMARCE1	0.01	0.0199233	0.00161	0.484833	0.0336758	0	0.0420744	0.0150405	0.0641334	0.0344681	0.0873568	0.0624701	0.0305215	0.123009	0.00911	0.0157338
22-39	ben	0	0.0018	0	0.172857	0.00897	0	0.400592	0.0102055	0.124759	0.0533655	0.117379	0.0215632	0.0163377	0.0580685	0.00628	0.00498
22-39	ben	0.00193	0.00958	0	0.271252	0	0	0.365889	0.000141	0.139695	0.0318916	0.0499127	0.00864	0.00165	0.0672862	0.0182465	0.0260872
0-21	int	0	0.0122159	0	0.425562	0.0092	0	0.183637	8.06e-05	0.0839831	0.0234626	0.117543	0.0349758	0.00162	0.0847948	0.0123107	0.0261591
0-21	int	0	0.00408	0	0.356956	0.00179	0	0.192282	0.0112489	0.204817	0.0216352	0.0820565	0.0539654	0	0.0711829	0.0063	0.0165896
0-21	int	0	0.0272158	0	0.38264	0	0	0.109239	0	0.105598	0.0583036	0.13718	0.0348989	0.0180017	0.0826882	0.0143342	0.0604764
0-21	ben	0	0	0	0.136645	0	0	0.147469	0	0.093967	0.0188172	0.327908	0.180068	0	0.0336554	0.00342	0.0374226
0-21	SMARCE1	0.00581	0.012059	0.0258576	0.447839	0	0	0.100885	0.00762	0.0596263	0.0597917	0.0609087	0.03254	0.0202605	0.116401	0.0195211	0.04427
0-21	ben	0	0.0258616	0	0.140208	0.0135719	0	0.402728	0.00995	0.158887	0.0595442	0.111305	0.0151822	0.0124935	0.0760607	0.015361	0
0-21	int	0	0.0046	0	0.409786	0	0	0.176208	0	0.143088	0.0164614	0.132457	0.0137048	0	0.0482341	0.019212	0.0250953
0-21	ben	0	0.00368	0	0.234419	0	0	0.262012	0	0.182592	0.0147908	0.111264	0.065863	0.000833	0.0261557	0	0.037165
22-39	ben	0.000611	0.000587	0	0.240903	0.000575	0	0.320517	0.0140104	0.103504	0.0771354	0.0950259	0.0349911	0.00522	0.0972689	0.000495	0.0278121
22-39	ben	0	0.000143	0	0.22908	0.00409	0	0.386965	0	0.146185	0.0544902	0.0374967	0.0435222	0.000344	0.0838691	0.0266415	0.000169
22-39	ben	0	0.0023	0	0.213636	0.0188887	0	0.174744	0	0.117898	0.0674105	0.197777	0.10497	0.012721	0.0641424	0	0.0347597
22-39	ben	0	0	0	0.179529	0	0	0.56999	0	0	0.0262212	0.0464765	0.0283261	0	0	0	0
22-39	ben	0	0	0	0.338653	0	0	0.318305	0	0	0	0.14813	0.0545935	0	0	0	0.00996
0-21	ben	0	0.0164458	0	0.313356	0.0221325	0	0.260681	0.00202	0.146943	0.0739212	0.0721114	0.018355	0.00506	0.0767624	0.00817	0.0148263
0-21	ben	0	0	0	0.234195	0	0	0.451911	0	0.000111	0.0360916	0.0343283	0	0	0	0	0.0228541
0-21	ben	0	0	0	0.22337	0	0	0.432624	0	0	0.0378558	0.09088	0.00196	0	0	0	0.0750003
0-21	ben	0	0	0	0.251682	0	0	0.316294	0	0.0175641	0.00997	0.180995	0.0611027	0	0	0	0
22-39	ben	0	0	0	0.192754	0	0	0.555328	0	0.0392045	0.0253363	0.0326328	0.00586	0	0	0	0
22-39	ben	0	0	0	0.249816	0	0	0.431422	0	0	0.02382	0.158627	0.0102373	0	0	0	0
22-39	ben	0	0	0	0.28253	0	0	0.452691	0	0	0.0336046	0.0919347	0.0184541	0	0	0	0
22-39	ben	0	0	0	0.251038	0	0	0.393619	0	0	0.0752728	0.138593	0.0127586	0	0.0118498	0	0.0195019
0-21	ben	0	0	0	0.204852	0	0	0.528179	0	0	0.0116456	0.133457	0.00727	0	0	0	0
0-21	ben	0	0	0	0.269903	0	0	0.376009	0	0.0422827	0.0763305	0	0	0	0.00553	0	0.00908
0-21	ben	0	0	0	0.18875	0	0	0.369676	0	0	0.074919	0.0530792	0.0796086	0	0	0	0.0500301
0-21	ben	0	0	0	0.16931	0	0	0.57457	0	0	0.0594478	0.0413269	0	0	0.0136078	0	0
22-39	ben	0	0	0	0.225421	0	0	0.454547	0	0.0744031	0.0461071	0.0722793	0	0	0	0	0
22-39	ben	0	0	0	0.301579	0	0	0.458088	0	0	0.0216986	0.0381443	0.0541074	0	0	0	0
22-39	ben	0	0	0	0.245862	0	0	0.515168	0	0	0.052568	0.0389603	0.0197926	0	0	0	0
22-39	int	0	0	0	0.273738	0	0	0.36832	0	0	0.0055	0.114557	0.0476101	0	0	0	0.0606289
22-39	int	0	0	0	0.356286	0	0	0.393538	0	0.0194466	0.0667744	0.041887	0	0	0.0130651	0	0.000512
0-21	ben	0	0	0	0.299981	0	0	0.378943	0	0	0.0240744	0.122117	0.00225	0	0	0	0.00398
0-21	ben	0	0	0	0.299319	0	0	0.425661	0	0	0	0.10554	0.0178272	0	0	0	0
0-21	ben	0	0	0	0.284235	0	0	0.485888	0	0	0.0582319	0	0	0	0	0	0
0-21	ben	0	0	0	0.279689	0	0	0.482458	0	0	0.0661019	0.0294887	0	0	0	0	0
0-21	SMARCE1	0	0	0	0.472234	0	0	0.219007	0	0	0.0218196	0.0698796	0.035841	0	0	0	0.0199148
0-21	ben	0	0	0	0.182398	0	0	0.46367	0	0	0.0486158	0.136305	0.0311389	0	0	0	0.0148346
0-21	SMARCE1	0	0	0	0.408459	0	0	0.306343	0	0	0.0465069	0.0592573	0.0243326	0	0.0447405	0	0.00808
0-21	SMARCE1	0	0	0	0.375685	0	0	0.256321	0	0	0.0159727	0.0425799	0.139004	0	0	0	0.020456
0-21	int	0	0	0	0.393706	0	0	0.379651	0	0.0302895	0.0176361	0.00216	0	0	0.00286	0	0
0-21	ben	0	0	0	0.209675	0	0	0.624016	0	0	0.0201227	0.0131512	0	0	0	0	0
0-21	SMARCE1	0	0	0	0.479132	0	0	0.223992	0	0	0.0280575	0.082557	0.0318398	0	0	0	0.0241153
0-21	SMARCE1	0	0	0	0.559028	0	0	0.204022	0	0	0.033586	0.0263324	0.0119378	0	0.0192206	0	0.00757
0-21	SMARCE1	0	0	0	0.590232	0	0	0.246754	0	0	0.0147214	0.00742	0	0	0	0	0
0-21	int	0	0	0	0.334115	0	0	0.313241	0	0.0134237	0.0900916	0	0	0	0.0347133	0	0.0153615
0-21	ben	0	0	0	0.32464	0	0	0.3999	0	0	0	0.128479	0	0	0	0	0
0-21	int	0	0	0	0.404491	0	0	0.395999	0	0	0.0237519	0.000167	0	0	0	0	0
0-21	ben	0	0	0	0.263878	0	0	0.497165	0	0	0.0413387	0.0492842	0	0	0	0	0
0-21	int	0	0	0	0.320172	0	0	0.432963	0	0.0273586	0.050966	0	0	0	0	0	0
0-21	int	0	0	0	0.284993	0	0	0.49208	0	0.0137467	0.0323061	0.0241903	0	0	0	0	0
0-21	SMARCE1	0	0	0	0.48398	0	0	0.200374	0	0	0.00513	0.111025	0.0352763	0	0	0	0.0125147
0-21	ben	0	0	0	0.193177	0	0	0.400672	0	0.00364	0.0264519	0.162018	0.0449768	0	0	0	0
0-21	ben	0	0	0	0.206168	0	0	0.475161	0	0.00765	0.0390764	0.113223	0.00961	0	0	0	0
0-21	ben	0	0	0	0.321879	0	0	0.465277	0	0	0.0583352	0	0	0	0	0	0
0-21	SMARCE1	0	0	0	0.512259	0	0	0.236535	0	0	0.0147059	0.0787093	0.010469	0	0.0269248	0	0
0-21	ben	0	0	0	0.220433	0	0	0.48842	0	0	0.0455969	0.0620941	0.0172356	0	0	0	0.0300174
0-21	SMARCE1	0	0	0	0.549392	0	0	0.140448	0	0	0.0465736	0	0.0208311	0	0.0197439	0	0.0233884
0-21	ben	0	0	0	0.143166	0	0	0.389093	0	0	0.00634	0.20101	0.100734	0	0	0	0.012551
22-39	ben	0	0	0	0.199161	0	0	0.59695	0	0	0.021034	0.0383989	0	0	0	0	0
0-21	ben	0	0	0	0.120481	0	0.0181261	0.410321	0	0.0299868	0.00175	0.199378	0.022341	0	0	0	0.0483014
22-39	ben	0	0	0	0.187278	0	0	0.606576	0	0	0.033854	0.024271	0.00241	0	0	0	0
22-39	ben	0	0	0	0.221876	0	0	0.493935	0	0	0.0556415	0.0848148	0.00813	0	0.00522	0	0.00829
0-21	ben	0	0	0	0.260767	0	0	0.395543	0	0	0.0306178	0.133105	0.0474625	0	0.00135	0	0.0121965
0-21	int	0	0	0	0.401125	0	0	0.331753	0	0.0228664	0.0195319	0.0258703	0	0	0	0	0
22-39	ben	0	0	0	0.149946	0	0	0.544143	0	0	0.0385694	0.0672942	0.0596399	0	0	0	0.00918
0-21	int	0	0	0	0.260393	0	0	0.413704	0	0.0209005	0.0313274	0.11554	0.0223867	0	0	0	0
0-21	ben	0	0	0	0.230139	0	0	0.322675	0	0	0.0106267	0.195393	0.0785308	0	0	0	0.0269864
0-21	ben	0	0	0	0.276047	0	0	0.460555	0	0.0251599	0.00861	0.0797628	0	0	0	0	0
0-21	ben	0	0	0	0.218159	0	0	0.38449	0	0.0153443	0.0174247	0.152398	0.0643912	0	0	0	0
0-21	ben	0	0	0	0.245382	0	0	0.500827	0	0	0.0353982	0.0698335	0.00428	0	0	0	0.0214531
0-21	ben	0	0	0	0.230254	0	0	0.396579	0	0.0717685	0.00229	0.123985	0	0	0	0	0
0-21	ben	0	0	0	0.177924	0	0	0.337492	0	0.0470937	0.0185865	0.207669	0.0142276	0	0	0	0
0-21	int	0	0	0	0.335692	0	0	0.388523	0	0	0.0122689	0.100273	0.00623	0	0	0	0.00129
0-21	ben	0	0	0	0.303865	0	0	0.365084	0	0	0.0403608	0.00302	0.0199523	0	0	0	0.0258102
0-21	ben	0	0	0	0.219642	0	0	0.397153	0	0	0	0.198799	0.0490469	0	0	0	0
0-21	ben	0	0	0	0.240251	0	0	0.46928	0	0	0.0150272	0.0716114	0.00123	0	0	0	0.0546899
0-21	ben	0	0	0	0.213807	0	0	0.563298	0	0.0385112	0.0213914	0.0216324	0	0	0	0	0
0-21	ben	0	0	0	0.204762	0	0	0.528922	0	0	0.0274996	0.094484	0	0	0	0	0
0-21	ben	0	0	0	0.261186	0	0	0.457655	0	0.00464	0.0188973	0.101996	0.00195	0	0	0	0.0140926
0-21	int	0	0	0	0.308052	0	0	0.472708	0	0	0.0288604	0.054864	0	0	0	0	0
0-21	ben	0	0	0	0.159651	0	0	0.594984	0	0.0354226	0.0277454	0.0405879	0	0	0	0	0
0-21	ben	0	0	0	0.188686	0	0.0799447	0.3178	0	0	0.000807	0.0859293	0.0151885	0	0	0	0.170966
0-21	ben	0	0	0	0.23952	0	0	0.409959	0	0.0134811	0.00677	0.177491	0.0187807	0	0	0	0
0-21	SMARCE1	0	0	0	0.385758	0	0.00544	0.23954	0	0	0.0187524	0.109905	0.0662382	0	9.97e-06	0	0.05802
0-21	int	0	0	0	0.374569	0	0	0.294907	0	0	0.0818361	0.0118566	0	0	0.0240181	0	0.0270653
0-21	mal	0	0	0	0.466481	0	0	0.250916	0	0.0997084	0	8.65e-05	0	0	0	0	0
0-21	ben	0	0	0	0.234253	0	0	0.400896	0	0	0.0357661	0.158104	0.0259697	0	0	0	0.0191056
0-21	int	0	0	0	0.397556	0	0	0.426777	0	0	0.00841	0.0161475	0	0	0	0	0
0-21	int	0	0	0	0.306904	0	0	0.490115	0	0	0.038835	0.0316532	0	0	0	0	0
0-21	int	0	0	0	0.385058	0	0	0.411488	0	0	0.0407895	0.0297222	0	0	0	0	0.0112885
22-39	int	0	0	0	0.658006	0	0	0.143964	0.0136176	0.161526	0	0	0	0	0.0216371	0.00418	0
22-39	int	0	0.029762	0	0.387771	0	0	0.177163	0	0.139832	0.0590506	0.0746426	0.0127264	0	0.0638894	0.0186822	0.0248162
0-21	SMARCE1	0	0	0.0698536	0.45731	0.0313247	0	0.100715	0.0084	0.061448	0.0440098	0.0556153	0.0230831	0.0289291	0.117208	0.0509841	0
0-21	ben	0	0	0.00933	0.155703	0	0.00494	0.355289	0.000348	0.233685	0.0192998	0.124666	0.0229227	0	0.0308862	0.0261034	0
0-21	ben	0	0	0.0263117	0.244914	0.0249726	0.0043	0.17277	0	0.161814	0.0112537	0.199042	0.102806	0.016315	0.0488017	0	0.00443
22-39	SMARCE1	0.00172	0.00748	0.0353585	0.519087	0.0379887	0.0194453	0.0539864	0.0058	0.0532759	0.0345185	0.0535674	0.0256143	0.0314856	0.107031	0.020931	0.0244563
22-39	ben	0	0.029712	0	0.263881	0	0	0.411117	0	0.113305	0.0403662	0.0301333	0.015621	0	0.0394337	0.0460261	0.00555
0-21	int	0	0.00369	0.000953	0.354834	0.0279606	0	0.287436	0.0116782	0.123556	0.0369362	0.0901438	0	0.016356	0.077103	0.0136282	0
22-39	mal	0	0.00612	0.0578429	0.382531	0	0.00195	0.260376	0	0.177138	0	0.0476401	0.00126	0	0	0.032604	0.000948
0-21	ben	0	0	0.0206201	0.200919	0.0335672	0	0.261721	0.00746	0.159648	0.0573537	0.124047	0.0553374	0.0253528	0.0974685	0.00303	0
22-39	ben	0	0.00692	0.0178949	0.123351	0	0	0.357575	0	0.199783	0.0268859	0.181611	0.0375054	0.0106863	0.028171	0.00414	0
0-21	SMARCE1	0	0.0265887	0.0391463	0.723347	0	0	0.0521011	0	0.0589056	0	0.0183553	0	0	0.0321735	0.0018	0.0118386
0-21	SMARCE1	0	0	0.0677947	0.578196	0.0119453	0	0.0517919	0.00715	0.0609432	0.0168263	0.0820575	0.00752	0.0212557	0.108242	0.0132663	0
0-21	ben	0	0	0.0149075	0.194752	0	0	0.271284	0.00194	0.182079	0.00231	0.156313	0.119967	0.0147321	0.0229545	0	0.0186098
0-21	ben	0	0.0143464	0.0245216	0.2333	0.0241298	0	0.319988	0.0126175	0.182191	0.0333093	0.0563505	0.0161741	0.018069	0.046844	0.0248636	0.00461
0-21	ben	0	0.013369	0.0164255	0.125131	0	0	0.463766	0	0.244479	0.0343354	0.0152929	0	0.0280939	0.0386612	0.0329914	0
0-21	ben	0	0.00597	0.0278562	0.345563	0.024672	0	0.323039	0	0.113267	0.0133837	0.0296841	0.0193082	0	0.0315342	0.0782348	0
0-21	ben	0	0.0240349	0	0.18208	0.00911	0	0.453305	0.000603	0.131165	0.0669497	0.0462391	0	0.0122833	0.056883	0.0152717	0.00296
0-21	ben	0	0	0.0220342	0.290388	0	0.00757	0.258056	0	0.123449	0.00331	0.154443	0.0733881	0.0176996	0.0147606	0.00357	0.0309878
0-21	int	0	0.00429	0.0331145	0.381711	0.0182046	0	0.199882	0.00351	0.160061	0.030349	0.0753467	0.0132694	0.0238956	0.0666929	0.0222022	0
0-21	int	0.00178	0.0352654	0	0.28423	0	0	0.210688	0	0.171854	0.081225	0.0554458	0.00268	0.00719	0.0988989	0.0308207	0.0377
22-39	ben	0	0.00774	0	0.204567	0	0	0.452137	0.00169	0.1493	0.0264381	0.0580395	0.0101466	0.00526	0.0601039	0.00862	0.00203
0-21	ben	0	0.00596	0.0269766	0.146912	0.0334386	0	0.25424	0	0.147339	0.0498071	0.133009	0.0490067	0.0223739	0.0348845	0.0739235	0.013834
0-21	ben	0	0.0345279	0.00749	0.308393	0.0254594	0	0.182511	0	0.107811	0.04863	0.135357	0.0352772	0.00524	0.0308594	0.00276	0.0574634
0-21	ben	0	0	0.0068	0.260033	0	0	0.284674	0	0.168971	0.0528176	0.139308	0.00957	0.00136	0.0419072	0.0143992	0.00411
0-21	ben	0.0110835	0	0.0144895	0.234149	0.0344834	0.042442	0.383408	0.00322	0.140561	0.0162792	0.0119233	0.0293849	0.000773	0.028057	0	0.0510526
0-21	SMARCE1	0	0.0752896	0	0.581695	0	0	0	0	0.0536062	0.0470184	0.0150663	0	0	0.0801546	0.0260093	0.0518087
0-21	SMARCE1	0	0	0.0541895	0.594252	0.0190098	0	0.109419	0.003	0.0483061	0.00784	0.0487469	0.0171349	0.0222752	0.0563936	0.0171123	0.0164056
0-21	ben	0	0.0315781	0.00739	0.164285	0.00389	0	0.444761	0	0.15425	0.0570596	0.0555731	0	0.0133744	0.0520804	0.0197689	0
0-21	int	0	0.0648332	0	0.388678	0	0	0.115632	0	0.226827	0.0327496	0.0404869	0	0	0.0256378	0.00646	0.0172082
22-39	int	0	0.0525125	0	0.55506	0	0	0.196641	0	0.106097	0	0.0354468	0.0110779	0	0.00856	0	0.00818
0-21	ben	0	0.0113428	0.00852	0.250294	0.00858	0	0.309276	0.00373	0.155637	0.0640749	0.0634128	0.0264041	0.0231056	0.0720565	0.0187427	0.00598
0-21	ben	0	0.0101353	0	0.167998	0.00726	0	0.221863	0.0021	0.133719	0.0433791	0.265888	0.0698073	0.0208346	0.0389199	0.00746	0.0125575
0-21	ben	0	0.0123108	0.0211589	0.116051	0	0	0.312153	0.00286	0.174716	0.030484	0.201932	0.0514734	0.0202051	0.0294891	0.014929	0.000297
0-21	int	0	0.0179139	0.00293	0.363191	0	0	0.274364	0.00512	0.174756	0.0220916	0.0635461	0.00551	0.00172	0.0506548	0.0134826	0
0-21	ben	0	0.0228987	0.0380864	0.229174	0	0	0.182074	0.00168	0.168981	0.0311201	0.115928	0.0396203	0.00537	0.0621296	0.0428197	0.0340784
SI Figure3b
MC	CD68_H_Score
int	28.6
int	20.2
int	46.2
int	45.8
int	27.7
int	16.1
int	26.4
int	21.6
int	51.8
int	61.5
ben	43.3
ben	26.5
ben	23.2
ben	39.2
ben	70.6
ben	71.4
ben	48.9
ben	31.5
ben	25.4
ben	58.5
ben	47.4
ben	16.6
ben	22.6
ben	61.1
ben	35.8
ben	33
ben	6.4
ben	9.6
ben	71.8
ben	22.4
ben	49.4
ben	19.6
ben	48.3
ben	16.1
ben	47.8
ben	14.4
ben	51
ben	15.8
ben	9
ben	45.9
ben	14.3
ben	10.6
SI Figure3c
Age_Kohorte	Microglia_Share	Recurrence	PFS_mo
21-39	high	0	35.5
21-39	high	0	16
21-39	high	0	92
21-39	high	0	5
21-39	high	0	4
21-39	high	0	16
21-39	high	1	100.56
21-39	high	0	19
21-39	high	0	70
21-39	high	0	46
21-39	high	0	3
21-39	high	0	0
21-39	high	1	78
21-39	low	0	6
21-39	low	0	166
21-39	low	0	53
21-39	low	0	16
21-39	low	1	21
21-39	low	0	29
21-39	low	0	4
21-39	low	1	31
21-39	low	1	96
21-39	low	1	65
21-39	low	1	12
21-39	low	1	26
21-39	low	1	8
SI Figure3d
Age_Kohorte	Driver	B_cell	Basophil	Blood_Cell_Progenitor	Cancer	CD4_T_cell	CD8_T_cell	Endothelium	Eosinophil	Fibroblast	Glia	Microglia	Monocyte	Natural_Killer	Neuron	Neutrophil	T_reg
>39	NF2	0	0.0103334	0	0.722104	0	0	0.073173	0	0.147425	0	0.00404	0.0195326	0	0	0	0
>39	NF2	0	0.0102827	0.0420407	0.269391	0.0242782	0	0.264647	0	0.0723438	0.0415526	0.137627	0.0561718	0.00861	0.0460943	0.00797	0.0245292
>39	NF2	0	0.000762	0	0.547361	0	0	0.192556	0.0164814	0.140024	0	0.0445893	0.0114073	0.0031	0.0603227	0.0072	0
0-21	SMARCE1	0	0	0.0899082	0.715346	0	0	0.0471318	0	0.0116565	0	0.0540167	0	0	0.0483909	0.00394	0
0-21	NF2	0	0.00951	0.016003	0.283389	0	0	0.324201	0.0011	0.14687	0.0216757	0.126358	0.00732	0	0.0254947	0.0134915	0.0141619
0-21	NF2	0	0	0.0253535	0.319173	0.016435	0	0.309195	0.00476	0.119532	0.0455139	0.0903848	0	0	0.0623795	0.0139477	0.00429
0-21	NF2	0	0.0136879	0.014864	0.299957	0	0	0.209067	0	0.0878516	0.0703299	0.102799	0.0302432	0.0252453	0.0882246	0.0113724	0.0733889
0-21	NF2	0	0.013969	0	0.202116	0.00478	0	0.38325	0	0.136262	0.026254	0.152061	0.0028	0	0.0530953	0.0183765	0.00824
0-21	NF2	0	0	0.0601982	0.320174	0.00578	0.00313	0.227812	0	0.091107	0.0367296	0.138255	0.0391807	0.0150427	0.0488494	0.00839	0.0210998
0-21	SMARCE1	0	0.00707	0.0700206	0.642054	0	0	0.10668	0	0.0208898	0.0259234	0.0150344	0	0.00138	0.069374	0.00646	0.0220565
22-39	BAP1	0	0	0.00879	0.45276	0	0	0.31197	0.00277	0.071514	0	0.017811	0.0208605	0	0.0362953	0.0471698	0.0138005
0-21	NF2	0	0.0219971	0.00798	0.265685	0	0	0.217089	0	0.198026	0.0787145	0.113475	0.0117772	0.0214418	0.0708344	0.00899	0.00127
>39	NF2	0	0	0	0.396941	0	0	0.307723	0	0.188698	0	0.0307392	0.0092	0	0	0.0128727	0
>39	NF2	0	0.00886	0	0.545242	0	0	0.266445	0.00134	0.102311	0.00523	0.0311918	0	0.00235	0.0226251	0.00695	0
>39	NF2	0	0.000826	0.0296827	0.415557	0	0	0.180428	0.00727	0.106686	0.0251939	0.125053	0.0630487	0.0053	0.0274666	0.0018	0.0235778
>39	NF2	0	0.0130718	0	0.473445	0	0	0.267044	0	0.156977	0	0.0407106	0.0254669	0	0.0157151	0.00305	0
22-39	NF2	0	0.0047	0	0.48716	0	0	0.219497	0	0.116771	0.0297202	0.0712579	0.00664	0	0.0418573	0.0161531	0
>39	NF2	0	0.0171145	0	0.64789	0	0	0.136243	0	0.0878742	0	0.0568524	0.00977	0	0.0442097	0.00541	0
>39	NF2	0	0.00663	0.019678	0.385936	0	0	0.197943	0.00235	0.122559	0.000257	0.117095	0.0749697	0.0209627	0.0508494	0.00901	0.0193634
>39	NF2	0	0	0.0169369	0.331448	0	0	0.200136	0	0.143031	0.0102472	0.223263	0.0410686	0.0053	0.0253316	0	0
>39	NF2	0	0.0163478	0.00444	0.504738	0.00272	0	0.271099	0.00176	0.0885296	0.00849	0.0270287	0.000679	0.00525	0.0623494	0.0214101	0.0109762
>39	NF2	0	0	0	0.438617	0	0	0.202838	0	0.133766	0	0.154805	0.036156	0.00881	0.0210691	0.00367	0
22-39	NF2	0	0.00205	0.0293776	0.74524	0	0	0.0624558	0.00915	0.0978909	0	0.0219861	0.0136175	0	0.00698	0.00528	0
>39	NF2	0	0.00904	0.0585803	0.303447	0	0	0.219161	0	0.131086	0.0710762	0.0824345	0.0263549	0.0210544	0.0394782	0.0132137	0.0260775
>39	NF2	0	0.0140791	0.0320207	0.648011	0	0	0.132226	0	0.0684812	0	0.0188834	0.00167	0	0.0475586	0.0101007	0.028402
>39	NF2	0	0	0.0178989	0.188368	0.0037	0	0.283253	0	0.234558	0.0302457	0.143061	0.0643967	0.00915	0.0456592	0.00318	0
>39	NF2	0	0	0.037427	0.225156	0.00632	0	0.250024	0	0.120571	0.0274121	0.20831	0.0846124	0.00667	0.0309678	0.00525	0.015354
>39	NF2	0	0	0.0221372	0.502056	0.00399	0	0.22551	0.00714	0.151087	0.00358	0.0428652	0.0292686	0.000942	0.0399589	0.00706	0
>39	NF2	0	0	0.0287231	0.31429	0.00409	0	0.237731	0	0.180724	0.0222018	0.109814	0.0741986	0.00976	0.0381604	0.0039	0
>39	NF2	0	0	0.0160961	0.215035	0	0	0.380769	0	0.199092	0.0332682	0.08298	0.0457782	0.0100499	0.0172112	0.00531	0
>39	NF2	0	0	0.0331852	0.637027	0	0	0.103024	0	0.104383	0	0.0529643	0.0287201	0	0.0365827	0.0149598	0.00774
>39	NF2	0	0.0236951	0.000338	0.300535	0	0	0.173144	0	0.181049	0.0415983	0.153923	0.0501001	0.010942	0.0440897	0	0.0246475
>39	NF2	0	0.0157906	0.007	0.342843	0	0	0.268852	0	0.13409	0.0345894	0.102731	0.0521663	0.000694	0.0397411	0	0.000675
>39	NF2	0	0.0214509	0	0.449686	0	0	0.175399	0	0.153353	0.0577782	0.029478	0	0	0.0585444	0.0161502	0.0394485
>39	NF2	0	0.0178722	0	0.377232	0	0	0.301036	0	0.142086	0.0456874	0.0303037	0.00658	0	0.0643166	0.0221442	0
>39	NF2	0	0.0270186	0.00615	0.718678	0	0	0.106816	0	0.109455	0	0.0169952	0	0	0.021745	0	0
22-39	BAP1	0	0.0121554	0.0140323	0.426501	0	0	0.302945	0	0.0893112	0	0.0534316	0	0	0.0396436	0.0181535	0.0189596
>39	NF2	0	0.00087	0.0358369	0.681877	0	0	0.0385262	0	0.095617	0	0.0398258	0.0251755	0	0.0468211	0.0117084	0.0261892
>39	NF2	0	0.0365235	0.0073	0.319435	0.00582	0	0.319584	0	0.106677	0.0709566	0.0409717	0	0	0.0557316	0.00489	0.019937
>39	NF2	0	0.0115871	0.00484	0.257863	0	0	0.246551	0	0.114223	0.0119582	0.188487	0.0498433	0	0.0216187	0.0307025	0.0290895
>39	NF2	0	0.00159	0.0213784	0.745553	0	0	0.0735496	0	0.0731367	0	0.0056	0	0	0	0.0378727	0
22-39	NF2	0.0046	0.0156919	0.0661421	0.409003	0	0	0.18695	0	0.127062	0	0.0460052	0.0249027	0	0	0.0192005	0.06256
>39	NF2	0	0	0.0220672	0.39825	0	0	0.233337	0	0.137772	0.016945	0.123662	0.030651	0	0.0237925	0.00866	0.00281
>39	NF2	0	0.0264471	0.0195343	0.130015	0	0	0.256196	0	0.157313	0.0470742	0.186519	0.0983989	0.00628	0.03398	0	0.0263891
>39	NF2	0	0.0130196	0	0.443042	0	0	0.212027	0	0.135662	0	0.0871738	0.054767	0	0	0.00171	0.00726
>39	NF2	0	0.0393212	0	0.201297	0	0	0.261008	0	0.15684	0.0567626	0.127562	0.0439992	0	0.0352283	0.00433	0.036899
>39	NF2	0	0.035492	0	0.384924	0	0	0.148118	0	0.133615	0.00831	0.165204	0.0451712	0	0	0.002	0.0249502
>39	NF2	0	0.0283969	0	0.376254	0	0	0.268439	0	0.10023	0.0316424	0.107876	0.00382	0	0.0391587	0.01002	0.0176413
>39	NF2	0	0.0272582	0	0.231868	0	0	0.276683	0	0.213593	0.0644692	0.104784	0.010448	0	0.03969	0.00193	0.00854
>39	NF2	0	0.0496283	0	0.3132	0	0	0.211506	0	0.143766	0.0629533	0.0768314	0.0278433	0	0.0447277	0.00594	0.0244873
>39	NF2	0	0.026522	0.0140203	0.188703	0	0	0.418912	0	0.165886	0.018981	0.0517915	0.0229443	0.00619	0.0132177	0.0144896	0.0257063
>39	NF2	0	0.0189054	0	0.373874	0	0	0.298808	0	0.108251	0.0390293	0.0667024	0.0119253	0	0.0554792	0.0126504	0.00542
>39	NF2	0	0	0	0.600127	0	0	0.225145	0	0.0963387	0	0.017978	0.0187443	0	0.00705	0.0191978	0
>39	NF2	0	0	0.0109754	0.566242	0	0	0.166672	0.00707	0.154184	0	0.0486933	0.00017	0	0	0	0.00181
>39	NF2	0	0.0177467	0.0238272	0.524004	0	0	0.20373	0	0.148714	0	0.0522125	0.0133346	0	0	0	0
>39	NF2	0.00304	0.0245752	0	0.30296	0	0	0.165762	0	0.143298	0.0902493	0.113917	0.0478822	0.0172871	0.0573137	0.00873	0.0317787
>39	NF2	0	0.0242123	0	0.465021	0	0	0.178738	0	0.110811	0.0493946	0.0400308	0.0375337	0	0.0589852	0.0100771	0.030415
>39	NF2	0	0.0144246	0	0.211469	0.00135	0	0.257334	0.00322	0.171175	0.073757	0.137789	0.0596826	0.0130218	0.0578967	0.00463	0.0106753
>39	NF2	0	0.0420052	0	0.687906	0	0	0.0916867	0	0.125191	0	0	0.00787	0	0.00254	0	0.0100588
>39	NF2	0.00269	0.029717	0	0.268037	0.0201309	0	0.196999	0	0.123242	0.0856267	0.112869	0.0580695	0.02097	0.074833	0.0108405	0.0231426
>39	NF2	0	0.0107502	0	0.377852	0	0	0.179795	0.00184	0.0985805	0.0573595	0.122643	0.04245	0.00233	0.0605948	0.00939	0.0370154
>39	NF2	0	0	0	0.438548	0	0	0.162067	0.00434	0.113321	0.0454735	0.0958238	0.0517887	0	0.0747497	0.00829	0.0369494
>39	NF2	0	0.0170739	0	0.27042	0	0	0.215133	0	0.108695	0.092198	0.096881	0.0824448	0.0174874	0.0643999	0.00737	0.0316954
>39	NF2	0	0.0143072	0	0.207075	0	0	0.170716	0	0.136586	0.0568293	0.157135	0.0890634	0.00836	0.0377187	0.079709	0.0294753
>39	NF2	0	0.0450244	0	0.387631	0	0	0.0995885	0	0.11791	0.0484482	0.119637	0.0651362	0	0.0221393	0	0.04984
>39	NF2	0	0.0262605	0	0.24944	0	0	0.17707	0	0.140503	0.0518421	0.187369	0.0743779	0	0.0290011	0	0.0269057
>39	NF2	0	0.0146863	0	0.287918	0	0	0.376651	0.00755	0.118266	0.0594979	0.0486015	0.0109992	0.00106	0.0694848	0.00964	0.00918
>39	NF2	0	0.0117886	0	0.215998	0.00185	0	0.307067	0.000828	0.0959757	0.0629274	0.155233	0.0277363	0.0144359	0.0587858	0.0166604	0.0457648
>39	NF2	0	0.0287513	0	0.720476	0	0	0.0672671	0	0.11877	0	0	0.01621	0	0.0395686	0.014105	0.0159146
>39	NF2	0	0.0112275	0	0.57932	0	0	0.175161	0.00866	0.113054	0	0.0279945	0.0126429	0	0.0663659	0.0257444	0
>39	NF2	0	0.0165035	0	0.406429	0	0	0.202916	0	0.0819497	0.0592031	0.103134	0.0317521	0.00121	0.0657796	0.0135006	0.0295022
>39	NF2	0	0.0210426	0	0.540467	0	0	0.128338	0	0.1038	0.0418188	0.0302985	0	0	0.045691	0.0179847	0.0454422
>39	NF2	0	0.0258947	0	0.762192	0	0	0	0	0.119484	0	0.00118	0.00681	0	0	0.00543	0.00668
>39	NF2	0	0.0293204	0	0.217029	0	0	0.159569	0	0.118563	0.0860882	0.143323	0.117573	0	0.0400625	0.0122828	0.0475819
>39	NF2	0	0.0284813	0	0.648073	0	0	0.0940952	0	0.120893	0	0.043751	0.0167561	0	0.00307	0.00242	0.0108007
>39	NF2	0	0.0355024	0	0.2257	0	0	0.15249	0	0.161402	0.0904368	0.108903	0.0835242	0.00371	0.052264	0.0474691	0.0301241
>39	NF2	0	0.0233377	0	0.594414	0	0	0.040365	0	0.118036	0.0301825	0.0268381	0.0277124	0	0.0327507	0	0.0576929
>39	NF2	0	0.000927	0	0.218354	0.00205	0	0.322942	0.00702	0.1133	0.0673212	0.106178	0.0506334	0.00386	0.10526	0.00671	0.038574
>39	NF2	0	0.0262869	0	0.423023	0	0	0.163418	0	0.116451	0.0442041	0.0818941	0.0318385	0	0.0320552	0.0141144	0.0427886
0-21	NF2	0	0.00246	0	0.274518	0	0	0.291091	0.0142703	0.152285	0.0851674	0.0645333	0.0131172	0.0213372	0.0827814	0.0127753	0.0179785
0-21	SMARCE1	0.0141753	0.0194005	0.0154108	0.737942	0.0147615	0	0.00743	0.00401	0.0402674	0	0.0441034	0.0213212	0.0198071	0.0939703	0.0200105	0
0-21	NF2	0	0.0135165	0	0.315962	0.0128829	0	0.209416	0.0112762	0.149728	0.0336197	0.163092	0.00972	0.0118111	0.0672127	0.00872	0.0100566
0-21	SMARCE1	0.0120881	0.0217705	0.00574	0.391101	0.000593	0	0.050106	0.010267	0.0572736	0.0625847	0.152895	0.0613814	0.0297171	0.13633	0.0319677	0.0443036
>39	BAP1	0.0161784	0.0087	0	0.235937	0.0412655	0	0.227776	0.0123276	0.0711459	0.0320101	0.131298	0.0478899	0.0325416	0.0760589	0.0547717	0.0518639
0-21	NF2	0	0.0270912	0	0.189019	0	0	0.232672	0.0014	0.26451	0.0491705	0.11464	0.0450591	0	0.0289868	0.00453	0.0196999
22-39	NF2	0	0.000329	0	0.231291	0	0	0.240584	0.00526	0.209508	0.0606444	0.112421	0.053779	0.0139471	0.0482804	0	0.0311978
>39	NF2	0	0.0100185	0	0.523579	0	0	0.252236	0.00491	0.0789196	0.00641	0.0698523	0.0235281	0.0147553	0	0	0.0256233
0-21	NF2	0	0.016072	0	0.262332	0	0	0.281368	0	0.140861	0.0576289	0.083533	0.0780047	0.0044	0.0540518	0.00994	0.020496
0-21	NF2	0	0.031612	0	0.449908	0	0	0.0940165	0	0.177093	0.00904	0.106631	0.0398122	0	0.00832	0.0101202	0.01013
0-21	NF2	0	0.0149307	0	0.440607	0	0	0.191536	0.00368	0.118953	0.0328481	0.0849851	0.0330836	0	0.0304839	0.00686	0.0291379
0-21	NF2	0	0.0239491	0	0.510481	0	0	0	0	0.0474853	0	0	0	0	0.0674147	0.0473311	0.0761414
>39	NF2	0	0.0154512	0	0.334618	0.00224	0	0.299689	0	0.0931381	0.0467917	0.102551	0.0558486	0.0083	0.0462399	0.00649	0.0193569
>39	NF2	0	0	0	0.403474	0	0	0.282435	0	0.0998278	0.03635	0.131389	0.0241765	0.00132	0.0221147	0.009	0.0174763
0-21	SMARCE1	0.00753	0.0346317	0	0.644991	0	0	0	0	0.0593112	0.0295774	0.0383202	0	0	0.0515898	0.0217924	0.0365362
0-21	NF2	0	0.01849	0	0.156845	0	0.00329	0.175832	0	0.103991	0.0355993	0.278436	0.111684	0.0222946	0.020936	0	0.07509
0-21	NF2	0	0	0	0.317384	0	0	0.292005	0	0.141852	0.0287674	0.123961	0.0115527	0.0016	0.00969	0.0236304	0.0361286
0-21	NF2	0	0	0	0.341857	0	0	0.200544	0.00647	0.134419	0.0329176	0.117006	0.0610652	0.0113273	0.0699567	0.0173426	0.0204023
>39	NF2	0.0048	0.0191634	0.00105	0.74449	0	0	0.0397286	0	0.103922	0	0.0051	0.0106892	0	0	0.020259	0.0403383
22-39	BAP1	0	0.00661	0	0.221842	0.00948	0	0.408354	0.00714	0.0571542	0.0506625	0.042997	0	0.00415	0.0901643	0.0571952	0.0465399
22-39	SMARCE1	0.0159738	0.0153586	0	0.439176	0.0407576	0	0.0212789	0.0177524	0.0617899	0.0533685	0.134788	0.0692052	0.0396174	0.136832	0.00141	0.0115461
>39	SMARCE1	0	0.0593655	0	0.702194	0	0	0	0	0.0271066	0.00121	0.000592	0.0171008	0	0.108668	0.0239291	0.0331965
0-21	SMARCE1	0.0115082	0.0163634	0.0283721	0.483962	0.0156339	0	0.0451249	0.00872	0.0650784	0.0258712	0.101273	0.0657383	0.029983	0.103274	0.0234688	0.0228083
0-21	SMARCE1	0.00823	0.0163247	0.0029	0.464836	0.0133607	0	0.119421	0.0153783	0.0643525	0.0648266	0.0712402	0.0290454	0.0267871	0.13056	0.0180793	0.00743
0-21	NF2	0	0.0217938	0	0.207016	0.00908	0	0.165507	5.62e-05	0.124057	0.115436	0.146098	0.0890656	0.0277918	0.11096	0.00534	0.0347428
22-39	SMARCE1	0	0.0123653	0.026714	0.474515	0.0191102	0	0.0365787	0.00729	0.0476943	0.0452347	0.112878	0.0671052	0.0303885	0.110544	0.0345856	0.0170819
0-21	NF2	0	0	0	0.390368	0.0139608	0	0.216546	0.00732	0.135943	0	0.131071	0.0624347	0.0176711	0.0385105	0.0156189	0
>39	NF2	0	0.04855	0	0.299024	0	0	0	0.0238579	0.00267	0.00189	0	0	0	0.245877	0.0397488	0.127847
>39	BAP1	0	0.0223944	0	0.451184	0	0	0.253852	0	0.0757835	0.0097	0.037788	0	0	0.0489787	0.0382271	0.0318432
22-39	NF2	0	0.0188025	0	0.269224	0.0100335	0	0.259824	0	0.0931215	0.0610834	0.163342	0.0622009	0.0102497	0.0399271	0.00122	0.0250755
22-39	NF2	0	0.000297	0	0.0978231	0	0	0.3281	0.00915	0.181188	0.0791189	0.153633	0.0686358	0.0121942	0.0631502	0	0.0201955
>39	NF2	0	0	0	0.413947	0	0	0.183782	0	0.166917	0	0.117936	0.0696514	0	0.00456	0.0160395	0.0308996
22-39	NF2	0	0.000424	0	0.305211	0	0	0.189009	0.00419	0.116012	0.0412918	0.0752147	0.123895	0.008	0.0968887	0.0339567	0.0563165
>39	SMARCE1	0.00697	0.0138597	0	0.63999	0.0465346	0	0.00226	0.00861	0.0559828	0.00738	0.0753387	0.0296879	0.0226524	0.10166	0.0183867	0.0113419
22-39	NF2	0	0.00582	0	0.401774	0.0261438	0	0.157957	0	0.123898	0.029714	0.144489	0.0645873	0	0.0463014	0.00914	0.0142436
0-21	NF2	0	0.0349337	0	0.312703	0	0	0.188775	0	0.11012	0.0670327	0.139058	0.0592791	0	0.0750577	0.0144055	0.031009
0-21	NF2	0	0.0202334	0	0.429621	0	0	0.26702	0	0.112839	0.0432354	0.0274291	0	0	0.0126962	0.0249609	0.0154956
0-21	NF2	0	0.013199	0	0.502529	0	0	0.190283	0	0.141815	0.0286578	0.0377292	0.00909	0	0.0459894	0.0213114	0.0139808
0-21	NF2	0	0.00605	0	0.351379	0	0	0.185993	0.010101	0.174594	0.0584798	0.0818861	0	0	0.0200931	0.0308556	0.0239861
0-21	NF2	0.0172542	0.0271365	0	0.18745	0	0	0.239281	0	0.159537	0.0574061	0.0575871	0.0427912	0.0069	0.0189123	0.0346197	0.108501
0-21	NF2	0	0.00845	0	0.223238	0	0	0.382904	0.00492	0.145675	0.0490336	0.115824	0.0662707	0	0.0534602	0	0
22-39	NF2	0	0.0177499	0	0.165185	0	0	0.260529	0	0.0988215	0.0499865	0.161728	0.143145	0.00918	0.0317017	0	0.0578479
0-21	SMARCE1	0	0.0710424	0	0.585667	0	0	0	0	0.0339767	0.0128922	0.0471377	0	0	0.0323392	0.0447769	0.035784
0-21	NF2	0	0.0265214	0	0.324923	0	0	0.319791	3.81e-05	0.107605	0.0525422	0.0675897	0	0	0.036375	0.0188139	0.0174549
0-21	NF2	0.00995	0.0333707	0	0.398711	0	0	0.0529685	0	0.107319	0.0312529	0.147119	0.0273707	0	0.0140769	0.0323298	0.0394784
0-21	NF2	0	0.0141021	0	0.456477	0	0	0.244188	0	0.116239	0.0213289	0.039407	0	0	0.0348689	0.0203317	0.00438
0-21	NF2	0	0.0242738	0	0.23915	0	0	0.20157	0	0.171758	0.0748433	0.0455499	0	0	0.052712	0.03575	0.0470642
0-21	NF2	0	0.0053	0	0.455802	0	0	0.238599	0	0.174904	0	0.065892	0.00346	0	0	0.0291811	0
0-21	SMARCE1	0.0223672	0.0281313	0	0.379136	0.00629	0	0.0836267	0.0132568	0.0322518	0.0727241	0.141731	0.048405	0.031171	0.153197	0.0115966	0.0372578
0-21	NF2	0	0.0240652	0	0.330119	0	0	0.198647	0	0.132696	0.0692498	0.07341	0	0	0.028585	0.0410486	0.0343613
0-21	NF2	0	0.0106031	0	0.374759	0	0	0.238303	0	0.1629	0.00963	0.0749325	0.0202612	0	0.00805	0.045901	0.00707
0-21	SMARCE1	0.020198	0.0307662	0	0.574996	0	0	0.0520758	0	0.0640412	0.0348689	0.068934	0	0	0.0662497	0.0368598	0.0198109
0-21	NF2	0	0	0	0.122222	0.00326	0.00773	0.268353	0.00138	0.178127	0.0337765	0.200929	0.0583776	0	0.061753	0.0270658	0.0269237
0-21	NF2	0	0.0091	0	0.217739	0	0	0.366394	0.00634	0.12038	0.0509253	0.0846824	0.0416336	1.73e-05	0.0591822	0.030234	0.0160726
0-21	NF2	0	0.0190145	0	0.183802	0	0	0.133226	0	0.142323	0.018916	0.256727	0.163256	0	0.00445	0	0.0496871
0-21	NF2	0	0.0127536	0	0.438649	0	0	0.144224	0	0.141316	0.0250886	0.103697	0.00804	0	0.0473254	0.0260522	0.0274127
0-21	NF2	0	0.0148762	0	0.275465	0	0	0.197303	0.00266	0.0951539	0.070109	0.160893	0.0705573	0.0231336	0.062605	0.0041	0.0465375
0-21	NF2	0	0.0153474	0	0.191588	0.0015	0	0.3605	0	0.162486	0.0615707	0.100215	0.00273	0	0.0531312	0.0207376	0.0120863
0-21	NF2	0.00232	0.0193567	0	0.256346	0.00667	0	0.256843	0	0.174975	0.0784359	0.0914144	0.00687	0.00597	0.0515261	0.0242417	0.0185859
0-21	NF2	0	0.0188017	0	0.35434	0	0	0.219226	0	0.10277	0.0443045	0.125965	0.0425848	0	0.0260823	0.0171611	0.0426487
0-21	NF2	0	0.0297828	0	0.418639	0	0	0.20159	0.000499	0.105906	0.0465453	0.037935	0.0307156	0	0.0826166	0.0275055	0.0279076
>39	SMARCE1	0.00924	0.0146049	0	0.575681	0.0226544	0	0.0884524	0.00501	0.0415222	0.03084	0.0767141	0.035719	0.0161423	0.0789078	0.0190692	0.00189
>39	SMARCE1	0.0108434	0.0217015	0.00754	0.684014	0	0	0.0381616	0.000322	0.0483306	0.0206659	0.0388206	0.0194655	0.0166084	0.0954258	0.0245037	0.00851
22-39	NF2	0	0.0136588	0	0.263596	0	0	0.151234	0	0.136615	0.0613545	0.202298	0.0869619	0.0178007	0.0597139	0	0.0303718
>39	BAP1	0	0.00973	0	0.352102	0	0	0.353899	0.00519	0.0829323	0	0.0720089	0	0	0.0748005	0.0384907	0.0290554
0-21	NF2	0.00146	0.00196	0	0.42067	0	0	0.237285	0.000221	0.10149	0.0630435	0.056415	0.011897	0	0.0616237	0.0183988	0.0126435
0-21	SMARCE1	0.0172236	0.0152969	0	0.546042	0.013333	0	0.0768143	0.00409	0.0354888	0.0387604	0.08296	0.0490486	0.0217102	0.0845253	0.0101363	0.0261784
>39	SMARCE1	0.00473	0.0150986	0.0119332	0.632435	0	0	0	0.0101061	0.0450616	0.0252328	0.080371	0.0590757	0.0257094	0.103304	0.00795	0.0152833
22-39	BAP1	0	0	0	0.275298	0	0	0.30814	0.00127	0.0990656	0.0263112	0.0991075	0.0170162	0.0076	0.102598	0.0316137	0.0487945
0-21	SMARCE1	0	0.0504349	0	0.524486	0	0	0	0	0.0500068	0.0825868	0.0451427	0	0	0.0904038	0.0462223	0.0673883
0-21	SMARCE1	0	0.0923264	0	0.54456	0	0	0.0267271	0.00417	0.105197	0.0697938	0.0155724	0	0	0.0683977	0.016629	0.0307643
0-21	SMARCE1	0	0.0278355	0	0.330182	0	0	0	0.0330436	0	0.00472	0	0	0	0.194002	0.0630813	0.0813699
>39	SMARCE1	0	0.0540554	0	0.508014	0	0	0	0.0101884	0	0	0	0	0	0.105062	0.0271718	0.0810702
22-39	BAP1	0	0.00678	0	0.381249	0	0	0.313966	0.00279	0.124724	0.000559	0.0153002	0.0145845	0	0.0664241	0.0348304	0.0459816
22-39	NF2	0.00109	0.0133428	0	0.221398	0.00976	0	0.240188	0	0.143755	0.0614953	0.125632	0.0734135	0.0272227	0.0673424	0	0.0457472
>39	BAP1	0	0.00199	0	0.223205	0.0125077	0	0.3081	0	0.146188	0.0508622	0.0579668	0.0354315	0.00897	0.12577	0.0311541	0.0212379
0-21	NF2	0	0.0114597	0	0.0617902	0.00642	0	0.20573	0.00381	0.27291	0.0334205	0.238246	0.0805454	0	0.070493	0	0.015649
0-21	NF2	0	0.0068	0	0.256335	0	0	0.138156	0.00587	0.177374	0.0146082	0.225249	0.107591	0.00972	0.0512846	0	0.0307084
0-21	BAP1	0	0.0122382	0	0.226676	0.0103974	0	0.335546	0.0115631	0.117565	0.0522663	0.0963047	0.0186716	0.00836	0.077139	0.0240013	0.0401424
>39	BAP1	0	0.027644	0	0.553878	0	0	0.109179	0	0.0477812	0.00124	0.0292886	0.0104977	0	0.0752431	0.0687614	0.0933811
>39	BAP1	0	0.00303	0	0.306243	0	0	0.279958	0.00754	0.0564087	0	0.149075	0.0378277	0.0139769	0.0600299	0.0292207	0.067506
0-21	SMARCE1	0.01	0.0199233	0.00161	0.484833	0.0336758	0	0.0420744	0.0150405	0.0641334	0.0344681	0.0873568	0.0624701	0.0305215	0.123009	0.00911	0.0157338
>39	BAP1	0.0709348	0.00273	0	0.306797	0	0	0.16194	0	0.0656954	0	0.0602454	0.113829	0	0.0317614	0.0485531	0.118422
>39	BAP1	0.00644	0.0141999	0	0.233378	0.0054	0.0582795	0.192026	0.00337	0.0911388	0.00285	0.12946	0.124401	0.000575	0.06354	0.00585	0.0987125
>39	BAP1	0	0.0328774	0	0.402984	0	0	0.199799	0	0.101586	0.0109092	0.0952858	0.0213396	0	0.0421569	0.0192664	0.0254994
>39	BAP1	0	0.0118417	0	0.417448	0	0	0.185069	0	0.0631226	0.03571	0.0798729	0.0386244	0.016197	0.0608749	0.0483919	0.0677499
>39	BAP1	0	0.0173654	0	0.612385	0	0	0.142483	0.0152678	0.0791909	0.014212	0.0136396	0	0	0.0570578	0.031376	0.00666
0-21	NF2	0	0.0046	0	0.409786	0	0	0.176208	0	0.143088	0.0164614	0.132457	0.0137048	0	0.0482341	0.019212	0.0250953
0-21	NF2	0	0.00368	0	0.234419	0	0	0.262012	0	0.182592	0.0147908	0.111264	0.065863	0.000833	0.0261557	0	0.037165
22-39	NF2	0	0.0023	0	0.213636	0.0188887	0	0.174744	0	0.117898	0.0674105	0.197777	0.10497	0.012721	0.0641424	0	0.0347597
>39	BAP1	0.0104499	0.00544	0	0.240838	0.00411	0	0.30681	0	0.151836	0.0304429	0.108809	0.00637	0	0.0924995	0.0214924	0.0368834
>39	BAP1	0.0140683	0	0	0.272648	0.0365101	0	0.292574	0.0104361	0.0676182	0.0429307	0.174388	0.0317551	0.00633	0.0745148	0.0106718	0
0-21	NF2	0	0.0164458	0	0.313356	0.0221325	0	0.260681	0.00202	0.146943	0.0739212	0.0721114	0.018355	0.00506	0.0767624	0.00817	0.0148263
0-21	NF2	0	0	0	0.234195	0	0	0.451911	0	0.000111	0.0360916	0.0343283	0	0	0	0	0.0228541
0-21	NF2	0	0	0	0.22337	0	0	0.432624	0	0	0.0378558	0.09088	0.00196	0	0	0	0.0750003
>39	BAP1	0	0	0	0.471116	0	0	0.331077	0	0	0	0.0541785	0.0157111	0	0	0	0
22-39	NF2	0	0	0	0.225421	0	0	0.454547	0	0.0744031	0.0461071	0.0722793	0	0	0	0	0
22-39	NF2	0	0	0	0.273738	0	0	0.36832	0	0	0.0055	0.114557	0.0476101	0	0	0	0.0606289
22-39	NF2	0	0	0	0.356286	0	0	0.393538	0	0.0194466	0.0667744	0.041887	0	0	0.0130651	0	0.000512
0-21	NF2	0	0	0	0.299981	0	0	0.378943	0	0	0.0240744	0.122117	0.00225	0	0	0	0.00398
0-21	NF2	0	0	0	0.299319	0	0	0.425661	0	0	0	0.10554	0.0178272	0	0	0	0
0-21	SMARCE1	0	0	0	0.472234	0	0	0.219007	0	0	0.0218196	0.0698796	0.035841	0	0	0	0.0199148
0-21	NF2	0	0	0	0.182398	0	0	0.46367	0	0	0.0486158	0.136305	0.0311389	0	0	0	0.0148346
0-21	SMARCE1	0	0	0	0.408459	0	0	0.306343	0	0	0.0465069	0.0592573	0.0243326	0	0.0447405	0	0.00808
0-21	SMARCE1	0	0	0	0.375685	0	0	0.256321	0	0	0.0159727	0.0425799	0.139004	0	0	0	0.020456
0-21	SMARCE1	0	0	0	0.479132	0	0	0.223992	0	0	0.0280575	0.082557	0.0318398	0	0	0	0.0241153
0-21	SMARCE1	0	0	0	0.559028	0	0	0.204022	0	0	0.033586	0.0263324	0.0119378	0	0.0192206	0	0.00757
0-21	NF2	0	0	0	0.334115	0	0	0.313241	0	0.0134237	0.0900916	0	0	0	0.0347133	0	0.0153615
0-21	NF2	0	0	0	0.32464	0	0	0.3999	0	0	0	0.128479	0	0	0	0	0
0-21	NF2	0	0	0	0.404491	0	0	0.395999	0	0	0.0237519	0.000167	0	0	0	0	0
0-21	NF2	0	0	0	0.320172	0	0	0.432963	0	0.0273586	0.050966	0	0	0	0	0	0
0-21	SMARCE1	0	0	0	0.48398	0	0	0.200374	0	0	0.00513	0.111025	0.0352763	0	0	0	0.0125147
0-21	SMARCE1	0	0	0	0.512259	0	0	0.236535	0	0	0.0147059	0.0787093	0.010469	0	0.0269248	0	0
0-21	NF2	0	0	0	0.220433	0	0	0.48842	0	0	0.0455969	0.0620941	0.0172356	0	0	0	0.0300174
0-21	SMARCE1	0	0	0	0.549392	0	0	0.140448	0	0	0.0465736	0	0.0208311	0	0.0197439	0	0.0233884
0-21	NF2	0	0	0	0.260767	0	0	0.395543	0	0	0.0306178	0.133105	0.0474625	0	0.00135	0	0.0121965
0-21	NF2	0	0	0	0.401125	0	0	0.331753	0	0.0228664	0.0195319	0.0258703	0	0	0	0	0
0-21	NF2	0	0	0	0.260393	0	0	0.413704	0	0.0209005	0.0313274	0.11554	0.0223867	0	0	0	0
0-21	NF2	0	0	0	0.218159	0	0	0.38449	0	0.0153443	0.0174247	0.152398	0.0643912	0	0	0	0
0-21	NF2	0	0	0	0.219642	0	0	0.397153	0	0	0	0.198799	0.0490469	0	0	0	0
0-21	NF2	0	0	0	0.240251	0	0	0.46928	0	0	0.0150272	0.0716114	0.00123	0	0	0	0.0546899
>39	BAP1	0	0	0	0.310265	0	0	0.379843	0	0	0.00929	0.0617128	0.0431945	0	0	0	0.0686681
0-21	NF2	0	0	0	0.204762	0	0	0.528922	0	0	0.0274996	0.094484	0	0	0	0	0
0-21	NF2	0	0	0	0.261186	0	0	0.457655	0	0.00464	0.0188973	0.101996	0.00195	0	0	0	0.0140926
0-21	NF2	0	0	0	0.308052	0	0	0.472708	0	0	0.0288604	0.054864	0	0	0	0	0
0-21	NF2	0	0	0	0.188686	0	0.0799447	0.3178	0	0	0.000807	0.0859293	0.0151885	0	0	0	0.170966
0-21	SMARCE1	0	0	0	0.385758	0	0.00544	0.23954	0	0	0.0187524	0.109905	0.0662382	0	9.97e-06	0	0.05802
0-21	NF2	0	0	0	0.374569	0	0	0.294907	0	0	0.0818361	0.0118566	0	0	0.0240181	0	0.0270653
0-21	NF2	0	0	0	0.466481	0	0	0.250916	0	0.0997084	0	8.65e-05	0	0	0	0	0
0-21	NF2	0	0	0	0.397556	0	0	0.426777	0	0	0.00841	0.0161475	0	0	0	0	0
0-21	NF2	0	0	0	0.306904	0	0	0.490115	0	0	0.038835	0.0316532	0	0	0	0	0
0-21	NF2	0	0	0	0.385058	0	0	0.411488	0	0	0.0407895	0.0297222	0	0	0	0	0.0112885
>39	NF2	0	0	0.0207461	0.726548	0	0	0.101685	0	0.113339	0	0.019827	0.0104611	0	0	0.0178802	0
22-39	NF2	0	0	0	0.658006	0	0	0.143964	0.0136176	0.161526	0	0	0	0	0.0216371	0.00418	0
>39	NF2	0	0.0547702	0	0.480653	0	0	0.168888	0	0.11399	0.0162374	0.0648782	0.003	0	0.0229328	0.00963	0.0227437
0-21	SMARCE1	0	0	0.0698536	0.45731	0.0313247	0	0.100715	0.0084	0.061448	0.0440098	0.0556153	0.0230831	0.0289291	0.117208	0.0509841	0
>39	NF2	0	0.0071	0	0.198931	0.00954	0	0.273403	0	0.187191	0.0243834	0.158297	0.100665	0.023661	0.0333835	0.00177	0
>39	NF2	0	0.0167252	0.023363	0.280163	0.00481	0	0.229921	0	0.172605	0.0466149	0.118319	0.0327837	0.02061	0.0442874	0.0124709	0
>39	NF2	0	0.0344768	0	0.357153	0	0	0.292338	0	0.150054	0.0292148	0.0776351	0.00573	0.0101276	0.0237378	0.0103712	0.00485
>39	SMARCE1	0	0	0.0716406	0.689192	0	0	0.0765226	0.000209	0.0810726	0	0.0198212	0.0105081	0.00795	0.0571198	0.00761	0
>39	NF2	0	0.0286669	0	0.23325	0	0	0.19898	0	0.167203	0.0535739	0.163997	0.0605408	0.0170008	0.0273653	0.0146099	0.0223673
>39	NF2	0	0.0216159	0	0.550292	0	0	0.170179	0	0.140257	0	0.0203029	0.0129513	0	0.00165	0.0722036	0
>39	BAP1	0	0.00896	0.0141269	0.324287	0	0	0.439481	0.0038	0.121893	0	0.040515	0	0.00894	0.00732	0.0291339	0.00873
>39	NF2	0	0.0174923	0.00955	0.622077	0	0	0.156323	0	0.112607	0	0.0201308	0.0561947	0	0	0.00748	0
>39	SMARCE1	0	0	0.0502357	0.697471	0.00548	0	0.04305	0	0.0823238	0	0.0788764	0.00933	0.00853	0.0298712	0.0136933	0
22-39	SMARCE1	0.00172	0.00748	0.0353585	0.519087	0.0379887	0.0194453	0.0539864	0.0058	0.0532759	0.0345185	0.0535674	0.0256143	0.0314856	0.107031	0.020931	0.0244563
>39	NF2	0	0.0366164	0.00495	0.420521	0	0	0.185186	0	0.127772	0.0195165	0.0855261	0.0143831	0	0.0445106	0.0182301	0.0338184
>39	NF2	0	0	0	0.562638	0	0	0.206595	0	0.171766	0	0.031325	0.00152	0	0	0.0219449	0
0-21	NF2	0	0.00369	0.000953	0.354834	0.0279606	0	0.287436	0.0116782	0.123556	0.0369362	0.0901438	0	0.016356	0.077103	0.0136282	0
>39	NF2	0	0.0835874	0	0.531866	0	0	0	0	0.110091	0.0126251	0.0437357	0.0390737	0	0	0.0165037	0.100949
>39	NF2	0	0	0	0.5239	0	0	0.297669	0.00429	0.121147	0	0.0256484	0.000497	0	0	0	0
>39	NF2	0	0.0309614	0	0.54526	0	0	0.117439	0	0.138123	0	0.0846426	0.0224658	0	0	0	0.00694
22-39	NF2	0	0.00612	0.0578429	0.382531	0	0.00195	0.260376	0	0.177138	0	0.0476401	0.00126	0	0	0.032604	0.000948
>39	NF2	0	0.0124579	0	0.600332	0	0	0.167356	0	0.117611	0	0.0291313	0.0266263	0	0.0118872	0.00146	0.0145243
>39	NF2	0	0.0231956	0.010303	0.26152	0	0	0.236562	0	0.157811	0.0125123	0.15513	0.0854421	0.00863	0.0145565	0	0.0137201
>39	NF2	0	0.0233495	0.0015	0.379204	0	0	0.217887	0	0.159759	0.0497684	0.0753469	0.001	0.00927	0.0481547	0.0200474	0.00896
>39	NF2	0	0.0172494	0.0145181	0.166895	0	0	0.252657	0	0.160436	0.0427082	0.196073	0.0892629	0.00988	0.0199596	0.00217	0.00131
>39	NF2	0	0.0743658	0	0.319158	0	0	0.129946	0	0.148089	0.0582591	0.143246	0.0145787	0	0.0245718	0.0123066	0.0361322
>39	NF2	0	0.0235156	0	0.44564	0	0	0.270661	0	0.175271	0	0.0195583	0.0103391	0	0.0063	0.0191677	0
>39	NF2	0	0.0345722	0	0.286658	0	0	0.245612	0	0.152538	0.055629	0.125443	0.0219605	0.0169491	0.0416597	0.0103512	0.00645
>39	NF2	0	0.0497619	0	0.230955	0	0	0.357917	0	0.206406	0.0226337	0.0688446	0.00608	0	0	0.00547	0.000404
>39	NF2	0.0160965	0.0298717	0.0639282	0.222123	0	0	0.213327	0	0.165139	0.0696668	0.0542018	0.0121176	0.0166369	0.0794502	0.0143795	0.0350347
>39	NF2	0	0	0	0.608879	0	0	0.201931	0.000283	0.126286	0	0.0295904	0.0154628	0.00192	0.0110926	0.00948	0
0-21	NF2	0	0	0.0206201	0.200919	0.0335672	0	0.261721	0.00746	0.159648	0.0573537	0.124047	0.0553374	0.0253528	0.0974685	0.00303	0
22-39	NF2	0	0.00692	0.0178949	0.123351	0	0	0.357575	0	0.199783	0.0268859	0.181611	0.0375054	0.0106863	0.028171	0.00414	0
>39	NF2	0	0.0166955	0.00227	0.434243	0.00171	0	0.25532	0	0.117644	0	0.118161	0.0029	0.00988	0.0361148	0.0132875	0
0-21	SMARCE1	0	0.0265887	0.0391463	0.723347	0	0	0.0521011	0	0.0589056	0	0.0183553	0	0	0.0321735	0.0018	0.0118386
0-21	SMARCE1	0	0	0.0677947	0.578196	0.0119453	0	0.0517919	0.00715	0.0609432	0.0168263	0.0820575	0.00752	0.0212557	0.108242	0.0132663	0
0-21	NF2	0	0.0143464	0.0245216	0.2333	0.0241298	0	0.319988	0.0126175	0.182191	0.0333093	0.0563505	0.0161741	0.018069	0.046844	0.0248636	0.00461
0-21	NF2	0	0	0.0220342	0.290388	0	0.00757	0.258056	0	0.123449	0.00331	0.154443	0.0733881	0.0176996	0.0147606	0.00357	0.0309878
0-21	NF2	0	0.00429	0.0331145	0.381711	0.0182046	0	0.199882	0.00351	0.160061	0.030349	0.0753467	0.0132694	0.0238956	0.0666929	0.0222022	0
>39	NF2	0	0.0126426	0.00248	0.211534	0.00776	0	0.178973	0	0.194939	0.0375112	0.16982	0.127449	0.0194316	0.0495536	0.0026	0
>39	NF2	0	0.0277602	0	0.124263	0	0	0.231313	0	0.17951	0.0580735	0.20891	0.105551	0.0207876	0.0374262	0	0.0112651
>39	NF2	0	0.010243	0.0248583	0.290844	0.0170246	0	0.239094	0.000222	0.139519	0.0215791	0.148644	0.0562513	0.0194537	0.052455	0.00283	0
>39	NF2	0	0.0485187	0	0.295756	0	0	0.20879	0	0.204474	0.0691013	0.0590421	0.029518	0.024044	0.0501203	0.0103493	0
>39	NF2	0	0.0426406	0	0.207766	0	0	0.21223	0	0.201505	0.0556905	0.161233	0.0580726	0.0217664	0.0353997	0.00449	0
>39	NF2	0	0.0254754	0	0.139634	0.00922	0	0.28761	0	0.120983	0.0386063	0.205882	0.0981692	0.0198638	0.0481574	0	0.0229288
>39	NF2	0	0	0.021429	0.590318	0	0	0.156888	0.00554	0.108704	0	0.0662919	0.0178147	0	0.0228403	0.0103324	0.0165099
>39	NF2	0	0	0.0138271	0.678306	0	0	0.181633	0	0.0907394	0	0.0263494	0.0104562	0	0	0.00516	0
>39	NF2	0	0	0.02534	0.408727	0.000863	0.0091	0.300136	0	0.0946453	0	0.046352	0.0296768	0.00471	0.0229893	0.0562809	0.0226319
>39	NF2	0	0	0	0.633206	0	0	0.119431	0	0.214638	0	0.00238	0.0179487	0	0	0	0
>39	NF2	0	0	0	0.668629	0	0	0.150787	0	0.0896862	0	0.0157516	0.0613983	0	0	0	0
0-21	NF2	0	0.0345279	0.00749	0.308393	0.0254594	0	0.182511	0	0.107811	0.04863	0.135357	0.0352772	0.00524	0.0308594	0.00276	0.0574634
0-21	SMARCE1	0	0.0752896	0	0.581695	0	0	0	0	0.0536062	0.0470184	0.0150663	0	0	0.0801546	0.0260093	0.0518087
0-21	SMARCE1	0	0	0.0541895	0.594252	0.0190098	0	0.109419	0.003	0.0483061	0.00784	0.0487469	0.0171349	0.0222752	0.0563936	0.0171123	0.0164056
0-21	NF2	0	0.0648332	0	0.388678	0	0	0.115632	0	0.226827	0.0327496	0.0404869	0	0	0.0256378	0.00646	0.0172082
22-39	NF2	0	0.0525125	0	0.55506	0	0	0.196641	0	0.106097	0	0.0354468	0.0110779	0	0.00856	0	0.00818
0-21	NF2	0	0.0113428	0.00852	0.250294	0.00858	0	0.309276	0.00373	0.155637	0.0640749	0.0634128	0.0264041	0.0231056	0.0720565	0.0187427	0.00598
SI Figure3e
Driver	CD68_H_Score
NF2	71.4
NF2	61.5
NF2	61.1
NF2	58.5
NF2	51
NF2	48.9
NF2	48.3
NF2	47.4
NF2	46.2
NF2	45.9
NF2	45.8
NF2	39.2
NF2	35.8
NF2	27.7
NF2	22.4
NF2	20.2
NF2	16.6
NF2	16.1
NF2	14.4
SMARCE1	41.7
SMARCE1	35
SMARCE1	33.7
SMARCE1	33.2
SMARCE1	24.9
SMARCE1	21.1
SMARCE1	17.9
SMARCE1	17
SMARCE1	13.8
SI Figure3f
Driver	PR_H_Score
NF2	291
NF2	287
NF2	277
NF2	263
NF2	231
NF2	226
NF2	213
NF2	205
NF2	196
NF2	194
NF2	193
NF2	174
NF2	170
NF2	137
NF2	128
NF2	68
NF2	66
NF2	31
NF2	15
SMARCE1	182
SMARCE1	182
SMARCE1	176
SMARCE1	75
SMARCE1	48
SMARCE1	43
SMARCE1	32
SMARCE1	8
SMARCE1	3
SI Figure3g
Driver	Recurrence	PFS_mo
NF2	0	24
NF2	0	10
NF2	1	66.58
NF2	1	5
NF2	1	2.67
NF2	1	151.32
NF2	0	132.66
NF2	1	35.46
NF2	1	50
NF2	0	50
NF2	1	15.36
NF2	0	14
NF2	0	2.47
NF2	1	91.38
NF2	0	13
NF2	0	16.5
NF2	1	4
NF2	0	282
NF2	1	11.78
NF2	0	110
NF2	0	144
NF2	0	50.76
NF2	0	5
NF2	0	7.04
NF2	1	47
NF2	1	44
NF2	0	94
NF2	1	60
NF2	0	59
NF2	1	35
NF2	0	10
NF2	1	44.41
NF2	0	49.01
NF2	1	9.72
NF2	1	26
NF2	1	69
NF2	0	61.28
NF2	1	47.88
other	0	72
other	0	65.7
other	1	3
other	0	53.2
other	1	13.8
other	0	4
other	0	90
other	0	14.47
other	0	23
other	0	4
other	1	12
other	1	30
other	0	34.73
other	1	95
other	1	125
other	0	89
other	0	60
other	0	29
other	0	8.5
other	0	37.33
other	1	65.16
other	0	77.73
other	1	72
other	0	64
other	0	47
other	1	32
other	0	33
other	0	2.28
other	0	70
other	0	152
other	1	23
other	0	125
other	0	74.24
other	0	19.99
other	0	26.04
other	1	23.5
other	1	79
other	0	14
other	1	13.08
other	0	60
other	0	13
other	0	67.56
other	0	72
other	0	2
SI Figure3h
NF2	NF2_GL	Recurrence	PFS_mo
1	0	0	132.66
1	0	1	35.46
1	0	0	50
1	0	1	4
1	0	1	11.78
1	0	0	144
1	0	0	94
1	0	1	60
1	0	1	44.41
1	0	1	26
1	1	0	24
1	1	0	10
1	1	1	5
1	1	1	151.32
1	1	1	50
1	1	1	15.36
1	1	0	14
1	1	0	2.47
1	1	1	91.38
1	1	0	13
1	1	0	282
1	1	0	110
1	1	0	50.76
1	1	0	5
1	1	0	10
1	1	0	49.01
1	1	1	69
1	1	0	61.28
SI Figure3i
The DNA methylation data have been deposited in deposited in GEO: GSE317578
GEO	NF2_GL
paya_mng_005	1
paya_mng_021	1
paya_mng_040	1
paya_mng_048	1
paya_mng_051	0
paya_mng_052	0
paya_mng_054	1
paya_mng_057	0
paya_mng_063	1
paya_mng_064	1
paya_mng_066	1
paya_mng_074	1
paya_mng_075	1
paya_mng_092	0
paya_mng_093	1
paya_mng_102	0
paya_mng_103	1
paya_mng_114	0
paya_mng_115	1
paya_mng_118	1
paya_mng_141	0
paya_mng_147	0
paya_mng_151	1
paya_mng_156	0
paya_mng_157	1
paya_mng_177	0
paya_mng_179	1
paya_mng_193	1

## Sheet: SI Figure4
SI Figure 4a
Age	Sex	WHO	MC	UCSF	AdjuvantTherapy	EOR	DiagnTimP	PFS_mo	Recurrence
15	Female	1	ben	Merlin-intact	adj. RT	Grade 4-5	primary	64	0
16	Male	1	ben	Immune-enriched	no	Grade 1-3	primary	94	0
21	Male	2	ben	Hypermitotic	no	Grade 1-3	primary	2	0
16	Female	2	ben	Hypermitotic	no	Grade 4-5	primary	70	0
16	Male	1	int	Hypermitotic	no	Grade 1-3	primary	23	1
0	Female	2	ben	Immune-enriched	no	Grade 1-3	primary	72	0
11	Female	2	int	Hypermitotic	no	Grade 4-5	primary	60	0
8	Female	1	ben	Immune-enriched	adj. RT	Grade 4-5	primary	7	1
17	Female	2	SMARCE1	Immune-enriched	no	Grade 1-3	primary	223.85	1
9	Male	1	int	Hypermitotic	no	Grade 1-3	primary	132.66	0
12	Male	1	int	Hypermitotic	no	Grade 1-3	primary	91.38	1
6	Male	2	int	Hypermitotic	adj. RT	Grade 4-5	primary	66.58	1
17	Female	1	ben	Merlin-intact	no	Grade 1-3	primary	74.24	0
14	Female	3	mal	Hypermitotic	no	Grade 4-5	primary	11.78	1
2	Male	2	mal	Hypermitotic	adj. RT	Grade 4-5		24	0
10	Male	2	ben	Immune-enriched	adj. RT	Grade 1-3		125	1
17	Male	2	ben	Merlin-intact	adj. RT	Grade 1-3	primary	44.41	1
17	Female	1	ben	Hypermitotic	no	Grade 1-3	primary	49.01	0
18	Male	3	ben	Immune-enriched	adj. RT	Grade 1-3	primary	60	0
19	Male	2	int	Hypermitotic	no	Grade 1-3	primary	61.28	0
9	Male	3	int	Hypermitotic	no	Grade 4-5	primary	35.46	1
15	Female	1	ben	Immune-enriched	no	Grade 1-3	primary	33	0
17	Female	1	int	Hypermitotic	no	Grade 4-5	primary	23.5	1
8	Male	2	ben	Merlin-intact	no	Grade 1-3		95	1
15	Male	2	SMARCE1	Immune-enriched	no	Grade 1-3	primary	6	0
8	Female	1	int	Hypermitotic	adj. RT	Grade 4-5	primary	151.32	1
17	Male	1	ben	Hypermitotic	no	Grade 1-3	primary	9.72	1
18	Female	2	SMARCE1	Immune-enriched	adj. RT	Grade 4-5	primary	103.8	0
11	Male	2	SMARCE1	Immune-enriched	adj. RT	Grade 1-3	recurrent	25.92	1
17	Female	1	ben	Immune-enriched	no	Grade 1-3	primary	14	0
5	Female	2	int	Hypermitotic	no	Grade 4-5	primary	10	0
20	Male	1	ben	Immune-enriched	no	Grade 1-3		72	0
7	Male	1	ben	Hypermitotic	no	Grade 1-3		30	1
17	Female	1	ben	Merlin-intact	adj. RT	Grade 4-5		13.08	1
7	Female	2	ben	Immune-enriched	adj. RT	Grade 1-3		12	1
1	Male	2	ben	Immune-enriched	adj. RT	Grade 4-5		3	1
16	Female	1	ben	Immune-enriched	no	Grade 1-3	primary	59	0
9	Male	1	ben	Immune-enriched	no	Grade 4-5	primary	50	1
18	Female	1	ben	Merlin-intact	no	Grade 1-3	recurrent	13	0
15	Female	3	ben	Immune-enriched	adj. RT	Grade 1-3	primary	7.04	0
15	Male	1	int	Hypermitotic	adj. RT		primary	44	1
10	Male	2	int	Hypermitotic	adj. RT	Grade 4-5	primary	14	0
SI Figure4b
The required source data have already been provided for Figure1b-e, 4c, 5b
The adult data is published under the DOI: 10.1200/JCO.21.00784
SI Figure4c
The required source data have already been provided for Figure1b-e, 4c, 5b
The adult data is published under the DOI: 10.1200/JCO.21.00784
SI Figure4d
The required source data have partially been provided for Figure5d
Driver	UCSF	Recurrence	PFS_mo		Driver	UCSF	Recurrence	PFS_mo
NF2	Hypermitotic	0	24		other	Hypermitotic	0	53.2
NF2	Hypermitotic	0	10		other	Hypermitotic	1	13.8
NF2	Hypermitotic	1	66.58		other	Hypermitotic	0	14.47
NF2	Hypermitotic	1	5		other	Hypermitotic	0	4
NF2	Hypermitotic	1	151.32		other	Hypermitotic	1	30
NF2	Hypermitotic	0	132.66		other	Hypermitotic	0	60
NF2	Hypermitotic	1	35.46		other	Hypermitotic	0	70
NF2	Hypermitotic	0	14		other	Hypermitotic	1	23
NF2	Hypermitotic	1	91.38		other	Hypermitotic	0	19.99
NF2	Hypermitotic	0	16.5		other	Hypermitotic	1	23.5
NF2	Hypermitotic	0	282		other	Hypermitotic	0	2
NF2	Hypermitotic	1	11.78		other	Immune-enriched	0	72
NF2	Hypermitotic	0	50.76		other	Immune-enriched	0	65.7
NF2	Hypermitotic	1	47		other	Immune-enriched	1	3
NF2	Hypermitotic	1	44		other	Immune-enriched	0	90
NF2	Hypermitotic	1	60		other	Immune-enriched	1	12
NF2	Hypermitotic	1	35		other	Immune-enriched	1	7
NF2	Hypermitotic	0	10		other	Immune-enriched	0	34.73
NF2	Hypermitotic	0	49.01		other	Immune-enriched	1	125
NF2	Hypermitotic	1	9.72		other	Immune-enriched	0	89
NF2	Hypermitotic	1	69		other	Immune-enriched	0	29
NF2	Hypermitotic	0	61.28		other	Immune-enriched	0	77.73
NF2	Hypermitotic	1	47.88		other	Immune-enriched	1	72
NF2	Immune-enriched	1	2.67		other	Immune-enriched	1	32
NF2	Immune-enriched	1	50		other	Immune-enriched	0	33
NF2	Immune-enriched	1	15.36		other	Immune-enriched	0	2.28
NF2	Immune-enriched	0	2.47		other	Immune-enriched	0	152
NF2	Immune-enriched	0	13		other	Immune-enriched	0	26.04
NF2	Immune-enriched	1	4		other	Immune-enriched	0	14
NF2	Immune-enriched	0	144		other	Immune-enriched	0	60
NF2	Immune-enriched	0	5		other	Immune-enriched	0	72
NF2	Immune-enriched	0	7.04		other	Merlin-intact	0	4
NF2	Immune-enriched	0	94		other	Merlin-intact	0	23
NF2	Immune-enriched	0	59		other	Merlin-intact	1	95
NF2	Immune-enriched	1	26		other	Merlin-intact	0	8.5
NF2	Merlin-intact	0	50		other	Merlin-intact	0	37.33
NF2	Merlin-intact	0	110		other	Merlin-intact	1	65.16
NF2	Merlin-intact	1	44.41		other	Merlin-intact	0	64
					other	Merlin-intact	0	47
					other	Merlin-intact	0	125
					other	Merlin-intact	0	74.24
					other	Merlin-intact	1	79
					other	Merlin-intact	1	13.08
					other	Merlin-intact	0	13
					other	Merlin-intact	0	67.56

## Sheet: SI Table1
not applicable, relevant data is provided within the table

[truncated: 6 more sheets: SI Table2, SI Table3, SI Table4, SI Table5, SI Table6, SI Table7]
